# Supplementary material for: Structural Genomics of SARS-CoV-2 Indicates Evolutionary Conserved Functional Regions of Viral Proteins
Source: Viruses. 2020 Mar 25;12(4):360. doi: 10.3390/v12040360 (PMC7232164; doi:10.3390/v12040360)
Supplement: Supplementary file 1 [file viruses-12-00360-s001.zip]

Archive with 43 entries (42 files):
- wNsp16_LBS_mapped.pdf
- __MACOSX/
- __MACOSX/._wNsp16_LBS_mapped.pdf
- wS_human_PBS_mapped.pdf
- __MACOSX/._wS_human_PBS_mapped.pdf
- wM_matches.aln
- __MACOSX/._wM_matches.aln
- wORF1AB_Nsp7_Nsp8_Nsp10_Nsp12_Nsp14_Nsp16_PBS_mapped.pdf
- __MACOSX/._wORF1AB_Nsp7_Nsp8_Nsp10_Nsp12_Nsp14_Nsp16_PBS_mapped.pdf
- wNsp5-SARS_LBS1_mapped.pdf
- __MACOSX/._wNsp5-SARS_LBS1_mapped.pdf
- wORF7a_matches.aln
- __MACOSX/._wORF7a_matches.aln
- wN_LBS_mapped.pdf
- __MACOSX/._wN_LBS_mapped.pdf
- wORF8_matches.aln
- __MACOSX/._wORF8_matches.aln
- wN_matches.aln
- __MACOSX/._wN_matches.aln
- wNsp14_LBS_mapped.pdf
- __MACOSX/._wNsp14_LBS_mapped.pdf
- wNsp5-nonSARS_LBS_mapped.pdf
- __MACOSX/._wNsp5-nonSARS_LBS_mapped.pdf
- wNsp3-domain5_LBS_mapped.pdf
- __MACOSX/._wNsp3-domain5_LBS_mapped.pdf
- wORF6_matches.aln
- __MACOSX/._wORF6_matches.aln
- SuppTable_S1.pdf
- __MACOSX/._SuppTable_S1.pdf
- wORF3A_matches.aln
- __MACOSX/._wORF3A_matches.aln
- wNsp5-SARS_LBS2_mapped.pdf
- __MACOSX/._wNsp5-SARS_LBS2_mapped.pdf
- wS_matches.aln
- __MACOSX/._wS_matches.aln
- wE_matches.aln
- __MACOSX/._wE_matches.aln
- wORF7b_macthes.aln
- __MACOSX/._wORF7b_macthes.aln
- wORF1AB_matches.aln
- __MACOSX/._wORF1AB_matches.aln
- wORF1AB_wNsp3_domain5_human_PBS_mapped.pdf
- __MACOSX/._wORF1AB_wNsp3_domain5_human_PBS_mapped.pdf
