# Supplementary material for: Structural Genomics of SARS-CoV-2 Indicates Evolutionary Conserved Functional Regions of Viral Proteins
Source: Viruses. 2020 Mar 25;12(4):360. doi: 10.3390/v12040360 (PMC7232164; doi:10.3390/v12040360)
Supplement: Supplementary file 1 [file viruses-12-00360-s001.zip › wM_matches.aln]

CLUSTAL O(1.2.4) multiple sequence alignment

Q71976                         MADSNGTITVEELKKLLEQWNLVIGFLFLTWICLLQFAYANRNRFLYIIKLIFLWLLWPV 60
SP|Q0Q472|VME1_BC279           -MTDNGTITVEELKQLLEQWNLVIGFIFLAWIMLLQFAYSNRNRFLYIIKLVFLWLLWPV 59
SP|Q3LZX9|VME1_BCHK3           -MADNGTITVEELKQLLEQWNLVIGFIFLAWIMLLQFAYSNRNRFLYIIKLVFLWLLWPV 59
TR|R9QTB5|R9QTB5_CVHSA         -MADNGTITVEELKQLLEQWNLVIGFLFLAWIMLLQFAYSNRNRFLYIIKLVFLWLLWPV 59
SP|P59596|VME1_CVHSA           -MADNGTITVEELKQLLEQWNLVIGFLFLAWIMLLQFAYSNRNRFLYIIKLVFLWLLWPV 59
TR|R9QTR4|R9QTR4_CVHSA         -MAENGTISVEELKRLLEQWNLVIGFIFLAWIMLLQFAYSNRNRFLYIIKLVFLWLLWPV 59
SP|Q3I5J2|VME1_BCRP3           -MAENGTISVEELKRLLEQWNLVIGFIFLAWIMLLQFAYSNRNRFLYIIKLVFLWLLWPV 59
TR|Q692E0|Q692E0_CVHSA         -MADNGTITVEKLKQLLEQWNLVIGFLFLAWIMLLQFAYSNRNRFLYIIKLVFLWLLWPV 59
TR|A0A0K1YZZ2|A0A0K1YZZ2_CVHSA -MAENGTISVEELKRLLEQWNLVIGFLFLAWIMLLQFAYSNRNRFLYIIKLVFLWLLWPV 59
TR|Q6UZF3|Q6UZF3_CVHSA         -MADNGTITVEELKQLLEQWNLVIGFLCLAWIMLLQFAYSNRNRFLYIIKLVFLWLLWPV 59
TR|Q6JH42|Q6JH42_CVHSA         -MADNGTITVEELKQLLEQWNLVIGFLCLAWIMLLQFAYSNRNRFLYIIKLVFLWLLWPV 59
TR|Q6UZE9|Q6UZE9_CVHSA         -MADNGTITVEELKQLLEQWNLVIGFLCLAWIMLLQFAYSNRNRFLYIIKLVFLWLLWPV 59
TR|A0A0U1WHH9|A0A0U1WHH9_CVHSA -MAENGTISVEELKRLLEQWNLVIGFLFLAWIMLLQFAYSNRNRLLYIIKLVFLWLLWPV 59
TR|A0A166ZLA8|A0A166ZLA8_9NIDO -MADNGTISVEELKRLLEQWNLVIGFLFLAWIMLLQFAYSNRNRLLYIIKLVFLWLLWPV 59
TR|A0A0U1UZ41|A0A0U1UZ41_CVHSA -MAENGTISVEELKRLLEQWNLVIGFLFLAWIMLLQFAYSNRNRLLYIIKLVFLWLLWPV 59
                                  .****:**:**:***********: *:** ******:****:******:********

Q71976                         TLACFVLAAVYRINWITGGIAIAMACLVGLMWLSYFIASFRLFARTRSMWSFNPETNILL 120
SP|Q0Q472|VME1_BC279           TLACFVLAAVYRINWVTGGIAIAMACIVGLMWLSYFVASFRLFARTRSMWSFNPETNILL 119
SP|Q3LZX9|VME1_BCHK3           TLACFVLAAVYRINWVTGGIAIAMACIVGLMWLSYFVASFRLFARTRSMWSFNPETNILL 119
TR|R9QTB5|R9QTB5_CVHSA         TLACFVLAAVYRINWVTGGIAIAMACIVGLMWLSYFIASFRLFARTRSMWSFNPETNILL 119
SP|P59596|VME1_CVHSA           TLACFVLAAVYRINWVTGGIAIAMACIVGLMWLSYFVASFRLFARTRSMWSFNPETNILL 119
TR|R9QTR4|R9QTR4_CVHSA         TLACFVLAAVYRINWVTGGIAIAMACIVGLMWLSYFVASFRLFARTRSMWSFNPETNILL 119
SP|Q3I5J2|VME1_BCRP3           TLACFVLAAVYRINWVTGGIAIAMACIVGLMWLSYFVASFRLFARTRSMWSFNPETNILL 119
TR|Q692E0|Q692E0_CVHSA         TLACFVLAAVYRINWVTGGIAIAMACIVGLMWLSYFVASFRLFARTRSMWSFNPETNILL 119
TR|A0A0K1YZZ2|A0A0K1YZZ2_CVHSA TLACFVLAAVYRINWVTGGIAIAMACIVGLMWLSYFVASFRLFARTRSMWSFNPETNILL 119
TR|Q6UZF3|Q6UZF3_CVHSA         TLACFVLAAVYRINWVTGGIAIAMACIVGLMWLSYFVASFRLFARTRSMWSFNPETNILL 119
TR|Q6JH42|Q6JH42_CVHSA         TLACFVLAAVYRINWVTGGIAIAMACIVGLMWLSYFVASFRLFARTRSMWSFNPETNILL 119
TR|Q6UZE9|Q6UZE9_CVHSA         TLACFVLAAVYRINWVTGGIAIAMACIVGLMWLSYFVASFRLFARTRSMWSFNPETNILL 119
TR|A0A0U1WHH9|A0A0U1WHH9_CVHSA TLACFVLAAVYRINWVTGGIAIAMACIVGLMWLSYFVASFRLFARTRSMWSFNPETNILL 119
TR|A0A166ZLA8|A0A166ZLA8_9NIDO TLACFVLAAVYRINWVTGGIAIAMACIVGLMWLSYFFASFRLFARTRSMWSFNPETNILL 119
TR|A0A0U1UZ41|A0A0U1UZ41_CVHSA TLACFVLAAVYRINWVTGGIAIAMACIVGLMWLSYFFASFRLFARTRSMWSFNPETNILL 119
                               ***************:**********:*********.***********************

Q71976                         NVPLHGTILTRPLLESELVIGAVILRGHLRIAGHHLGRCDIKDLPKEITVATSRTLSYYK 180
SP|Q0Q472|VME1_BC279           NVPLRGTILTRPLLESELVIGAVIIRGHLRMAGHSLGRCDIKDLPKEITVATSRTLSYYK 179
SP|Q3LZX9|VME1_BCHK3           NVPLRGTILTRPLMESELVIGAVIIRGHLRMAGHSLGRCDIKDLPKEITVATSRTLSYYK 179
TR|R9QTB5|R9QTB5_CVHSA         NVPLRGTILTRPLMESELVIGAVIIRGHLRMAGHSLGRCDIKDLPKEITVATSRTLSYYK 179
SP|P59596|VME1_CVHSA           NVPLRGTIVTRPLMESELVIGAVIIRGHLRMAGHSLGRCDIKDLPKEITVATSRTLSYYK 179
TR|R9QTR4|R9QTR4_CVHSA         NVPLRGTILTRPLLESELVIGAVIIRGHLRMAGHSLGRCDIKDLPKEITVATSRTLSYYK 179
SP|Q3I5J2|VME1_BCRP3           NVPLRGTILTRPLMESELVIGAVIIRGHLRMAGHSLGRCDIKDLPKEITVATSRTLSYYK 179
TR|Q692E0|Q692E0_CVHSA         NVPLRGTIVTRPLMESELVIGAVIIRGHLRMAGHSLGRCDIKDLPKEITVATSRTLSYYK 179
TR|A0A0K1YZZ2|A0A0K1YZZ2_CVHSA NVPLRGTIVTRPLMESELVIGAVIIRGHLRMAGHSLGRCDIKDLPKEITVATSRTLSYYK 179
TR|Q6UZF3|Q6UZF3_CVHSA         NVPLRGTIVTRPLMESELVIGAVIIRGHLRMAGHSLGRCDIKDLPKEITVATSRTLSYYK 179
TR|Q6JH42|Q6JH42_CVHSA         NVPLRGTIVTRPLMESELVIGAVIIRGHLRMAGHSLGRCDIKDLPKEITVATSRTLSYYK 179
TR|Q6UZE9|Q6UZE9_CVHSA         NVPLRGTIVTRPLMESELVIGAVIIRGHLRMAGHSLGRCDIKDLPKEITVATSRTLSYYK 179
TR|A0A0U1WHH9|A0A0U1WHH9_CVHSA NVPLRGTIVTRPLMESELVIGAVIIRGHLRMAGHSLGRCDIKDLPKEITVATSRTLSYYK 179
TR|A0A166ZLA8|A0A166ZLA8_9NIDO NVPLRGTIVTRPLMESELVIGAVIIRGHLRMAGHSLGRCDIKDLPKEITVATSRTLSYYK 179
TR|A0A0U1UZ41|A0A0U1UZ41_CVHSA NVPLRGTIVTRPLMESELVIGAVIIRGHLRMAGHSLGRCDIKDLPKEITVATSRTLSYYK 179
                               ****:***:****:**********:*****:*** *************************

Q71976                         LGASQRVAGDSGFAAYSRYRIGNYKLNTDHSSSSDNIALLVQ 222
SP|Q0Q472|VME1_BC279           LGASQRVGNDSGFAAYNRYRIGNYKLNTDHSGSNDNIALLVQ 221
SP|Q3LZX9|VME1_BCHK3           LGASQRVGTDSGFAAYNRYRIGNYKLNTDHSGSNDNIALLVQ 221
TR|R9QTB5|R9QTB5_CVHSA         LGASQRVGTDSGFAAYNRYRIGNYKLNTDHAGSNDNIALLVQ 221
SP|P59596|VME1_CVHSA           LGASQRVGTDSGFAAYNRYRIGNYKLNTDHAGSNDNIALLVQ 221
TR|R9QTR4|R9QTR4_CVHSA         LGASQRVGTDSGFAAYNRYRIGNYKLNTDHSGSNDNIALLVQ 221
SP|Q3I5J2|VME1_BCRP3           LGASQRVGTDSGFAAYNRYRIGNYKLNTDHSGSNDNIALLVQ 221
TR|Q692E0|Q692E0_CVHSA         LGASQRVGTDSGFAAYNRYRIGNYKLNTDHAGSNDNIALLVQ 221
TR|A0A0K1YZZ2|A0A0K1YZZ2_CVHSA LGASQRVGTDSGFAAYNRYRIGNYKLNTDHAGSNDNIALLVQ 221
TR|Q6UZF3|Q6UZF3_CVHSA         LGASQRVGTDSGFAAYNRYRIGNYKLNTDHAGSNDNIALLVQ 221
TR|Q6JH42|Q6JH42_CVHSA         LGASQRVGTDSGFAAYNRYRIGNYKLNTDHAGSNDNIALLVQ 221
TR|Q6UZE9|Q6UZE9_CVHSA         LGASQRVGTDSGFAAYNRYRIGNYKLNTDHAGSNDNIALLVQ 221
TR|A0A0U1WHH9|A0A0U1WHH9_CVHSA LGASQRVGTDSGFAAYNRYRIGNYKLNTDHSGSNDNIALLVQ 221
TR|A0A166ZLA8|A0A166ZLA8_9NIDO LGASQRVGTDSGFAAYNRYRIGNYKLNTDHSGSNDNIALLVQ 221
TR|A0A0U1UZ41|A0A0U1UZ41_CVHSA LGASQRVGTDSGFAAYNRYRIGNYKLNTDHSGSNDNIALLVQ 221
                               *******. *******.*************:.*.********

ALIGNMENT LEGEND:

- First sequence is the target SARS-CoV-2 protein

- For each aligned sequence, expanded UniProt identifier includes three components separated by "|"

  1. SP/TR: sequence source is SwissProt (SP) or TrEMBL (TR)
  2. UniProt entry ID (e.g., Q0Q472)
  3. Mnemonic identifier of UniProKB entry (e.g., VME1_BC279) that includes protein short name and  
     and abbreviated organism name separated by "_"
     
  Organism abbreviations:
  BCRP3: Bat coronavirus, BtCoV/Rp3
  CVHSA: Human SARS-CoV
  BCHK3: Bat coronavirus, BtCoV/HKU3
  BC279: Bat coronavirus, BtCoV/279
  9NIDO: Bat coronavirus, JTMC15
