# Supplementary material for: Structural Genomics of SARS-CoV-2 Indicates Evolutionary Conserved Functional Regions of Viral Proteins
Source: Viruses. 2020 Mar 25;12(4):360. doi: 10.3390/v12040360 (PMC7232164; doi:10.3390/v12040360)
Supplement: Supplementary file 1 [file viruses-12-00360-s001.zip › wORF7a_matches.aln]

CLUSTAL O(1.2.4) multiple sequence alignment

QHN73800                       MKIILFLALITLATCELYHYQECVRGTTVLLKEPCSSGTYEGNSPFHPLADNKFALTCFS 60
SP|Q3I5J0|NS7A_BCRP3           MKIILFLTLIALASCELYHYQECVRGTTVLLKEPCPSGTYEGNSPFHPLADNKFALTCTS 60
SP|Q3LZX7|NS7A_BCHK3           MKIILFLTLIALATCELYHYQECVRGTTVLLKEPCPSGTYEGNSPFHPLADNKFALTCSS 60
TR|A0A0K1Z075|A0A0K1Z075_CVHSA MKIILFLTLIVLATCELYHYQECVRGTTVLLEEPCPSGTYEGNSPFHPLADNKFALTCTS 60
SP|P59635|NS7A_CVHSA           MKIILFLTLIVFTSCELYHYQECVRGTTVLLKEPCPSGTYEGNSPFHPLADNKFALTCTS 60
TR|Q692D8|Q692D8_CVHSA         MKIILFLTLIVFTSCELYHYQECVRGTTVLLKEPCPSGTYEGNSPFHPLADNKFALTCTS 60
TR|A0A0U1UZE3|A0A0U1UZE3_CVHSA MKIIPFLTLIVLATCELYHYQECVRGTTVLLEEPCPSGTYEGNSPFHPLADNKFALTCTS 60
SP|Q0Q470|NS7A_BC279           MKIILFLTLIALASSELYHYQECVRGTTVLLKEPCPSGTYEGNSPFHPLADNKFALTCIS 60
TR|A0A166ZLD3|A0A166ZLD3_9NIDO MKIILFLTLIVLATCELYHYQECVRGTTVLLEEPCPSGTYEGNSPFHPLADNKFALTCIS 60
TR|A0A0U1WHG5|A0A0U1WHG5_CVHSA MKIILLLILIVLATCELYHYQECVRGTTVLLEEPCPSGTYEGNSPFHPLADNKFALTCIS 60
                               **** :* **.:::.****************:*** ********************** *

QHN73800                       TQFAFACPDGVKHVYQLRARSVSPKLFIRQEEV-QELYSPIFLIVAAIVFITLCFTLKRK 119
SP|Q3I5J0|NS7A_BCRP3           THFAFACADGTRHTYQLRARSVSPKLFIRQEEVHQELYSPLFLIVAALVFITLCFTIKRK 120
SP|Q3LZX7|NS7A_BCHK3           THFAFACADGTRHTYQLRARSVSPKLFIRQEEVYQELYSPLFLIVAALVFIILCFTIKRK 120
TR|A0A0K1Z075|A0A0K1Z075_CVHSA THFAFACADGTRHTYQLRARSVSPKLFIRQEEVQQELYSPLFLIVAALVFLILCFTIKRK 120
SP|P59635|NS7A_CVHSA           THFAFACADGTRHTYQLRARSVSPKLFIRQEEVQQELYSPLFLIVAALVFLILCFTIKRK 120
TR|Q692D8|Q692D8_CVHSA         THFAFACADGTRHTYQLRARSVSPKLFIRQEEVQQELYSPLFLIVAALVFLILCFTIKRK 120
TR|A0A0U1UZE3|A0A0U1UZE3_CVHSA THFAFACADGTRHTYQLRARSVSPKLFIRQEKVYQELYSPLFLIVAALVFIILCFTIKRK 120
SP|Q0Q470|NS7A_BC279           THFAFACADGTRHTYQLRARSVSPKLFTRQEEVHQELYSPLFLIVAALVFIILCFTIKRK 120
TR|A0A166ZLD3|A0A166ZLD3_9NIDO THFAFACADGTRHTYQLRARSVSPKLFTRQEKVYQELYSPLFLIVAALVFIILCFTIKRK 120
TR|A0A0U1WHG5|A0A0U1WHG5_CVHSA THFAFACADGTRHTYQLRARSVSPKLFTRQEKVYQELYSPLFLIVAALVFIILCFTIKRK 120
                               *:***** **.:*.************* ***:* ******:******:**: ****:***

QHN73800                       TE 121
SP|Q3I5J0|NS7A_BCRP3           TE 122
SP|Q3LZX7|NS7A_BCHK3           TE 122
TR|A0A0K1Z075|A0A0K1Z075_CVHSA TE 122
SP|P59635|NS7A_CVHSA           TE 122
TR|Q692D8|Q692D8_CVHSA         TE 122
TR|A0A0U1UZE3|A0A0U1UZE3_CVHSA TE 122
SP|Q0Q470|NS7A_BC279           TE 122
TR|A0A166ZLD3|A0A166ZLD3_9NIDO IE 122
TR|A0A0U1WHG5|A0A0U1WHG5_CVHSA IE 122
                                *


ALIGNMENT LEGEND:

- First sequence is the target SARS-CoV-2 protein

- For each aligned sequence, expanded UniProt identifier includes three components separated by "|"

  1. SP/TR: sequence source is SwissProt or TrEMBL
  2. UniProt entry ID (e.g., Q3I5J0)
  3. Mnemonic identifier of UniProKB entry (e.g., NS7A_BCRP3) that includes protein short name and  
     and abbreviated organism name separated by "_"
     
  Organism abbreviations:
  BCRP3: Bat coronavirus, BtCoV/Rp3
  CVHSA: Human SARS-CoV
  BCHK3: Bat coronavirus, BtCoV/HKU3
  BC279: Bat coronavirus, BtCoV/279
  9NIDO: Bat coronavirus, JTMC15
