# Supplementary material for: Structural Genomics of SARS-CoV-2 Indicates Evolutionary Conserved Functional Regions of Viral Proteins
Source: Viruses. 2020 Mar 25;12(4):360. doi: 10.3390/v12040360 (PMC7232164; doi:10.3390/v12040360)
Supplement: Supplementary file 1 [file viruses-12-00360-s001.zip › wORF8_matches.aln]

CLUSTAL O(1.2.4) multiple sequence alignment

YP_009724396        MKFLVFLGIITTVAAFHQECSLQSCTQHQPYVVDDPCPIHFYSKWYIRVGARKSAPLIEL 60
SP|Q0Q469|NS8_BC279 MKLLIVFGLLTSVYCIHKECSIQECCENQPYQIEDPCPIHYYSDWFIKIGSRKSARLVQL 60
SP|Q3LZX5|NS8_BCHK3 MKLLIVFGLLASVYCFHRECSIQECCENQPYQIEDPCPIHYYSDWFIKIGSRKSARLVQL 60
SP|Q3I5I8|NS8_BCRP3 MKLLIVFGLLTSVYCIHKECSIQECCENQPYQIEDPCPIHYYSDWFIKIGSRKSARLVQL 60
                    **:*:.:*::::* .:*:***:*.* ::*** ::******:**.*:*::*:**** *::*

YP_009724396        CVDEAGSKSPIQYIDIGNYTVSCLPFTINCQEPKLGSLVVRCSFYEDFLEYHDVRVVLDF 120
SP|Q0Q469|NS8_BC279 CEGDYGKRIPIHYEMFGNYTISCEPLEINCQAPPVGSLIVRCSYDYDFVEHHDVRVVLDF 120
SP|Q3LZX5|NS8_BCHK3 CEGDYGRRIPIHYEMFGNYTISCEPLEINCQAPPVGSLIVRCSYDYDFVEHHDVRVVLDF 120
SP|Q3I5I8|NS8_BCRP3 CEGDYGKRIPIHYQMFGNYTISCEPLEINCQAPPVGSLIVRCSYDYDFVEHHDVRVVLDF 120
                    * .: * : **:*  :****:** *: **** * :***:****:  **:*:*********

YP_009724396        I 121
SP|Q0Q469|NS8_BC279 I 121
SP|Q3LZX5|NS8_BCHK3 I 121
SP|Q3I5I8|NS8_BCRP3 V 121
                    :


ALIGNMENT LEGEND:

- First sequence is the target SARS-CoV-2 protein

- For each aligned sequence, expanded UniProt identifier includes three components separated by "|"

  1. SP/TR: sequence source is SwissProt (SP) or TrEMBL (TR)
  2. UniProt entry ID (e.g., Q0Q469)
  3. Mnemonic identifier of UniProKB entry (e.g., NS8_BC279) that includes protein short name and  
     and abbreviated organism name separated by "_"
     
  Organism abbreviations:
  BCRP3: Bat coronavirus, BtCoV/Rp3
  BCHK3: Bat coronavirus, BtCoV/HKU3
  BC279: Bat coronavirus, BtCoV/279
