# Supplementary material for: Structural Genomics of SARS-CoV-2 Indicates Evolutionary Conserved Functional Regions of Viral Proteins
Source: Viruses. 2020 Mar 25;12(4):360. doi: 10.3390/v12040360 (PMC7232164; doi:10.3390/v12040360)
Supplement: Supplementary file 1 [file viruses-12-00360-s001.zip › wN_matches.aln]

CLUSTAL O(1.2.4) multiple sequence alignment

YP_009724397                   MSDNGPQ-NQRNAPRITFGGPSDSTGSNQNGERSGARSKQRRPQGLPNNTASWFTALTQH 59
SP|P59595|NCAP_CVHSA           MSDNGPQSNQRSAPRITFGGPTDSTDNNQNGGRNGARPKQRRPQGLPNNTASWFTALTQH 60
TR|Q6UZF2|Q6UZF2_CVHSA         MSDNGPQSNQRSAPRITFGGPTDSTDNNQNGGRNGARPKQRRPQGLPNNTASWFTALTQH 60
TR|Q6JH41|Q6JH41_CVHSA         MSDNGPQSNQRSAPRITFGGPTDSTDNNQNGGRNGARPKQRRPQGLPNNTASWFTALTQH 60
TR|Q6UZE8|Q6UZE8_CVHSA         MSDNGPQSNQRSAPRITFGGPTDSTDNNQNGGRNGARPKQRRPQGLPNNTASWFTALTQH 60
TR|Q692D7|Q692D7_CVHSA         MSDNGPQSNQRSAPRITFGGPTDSTDNNQNGGRNGARPKQRRPQGLPNNTASWFTALTQH 60
TR|R9QTB4|R9QTB4_CVHSA         MSDNGPQ-NQRSAPRITFGGPSDSTDNNQDGGRSGARPKQRRPQGLPNNTASWFTALTQH 59
SP|Q3I5I7|NCAP_BCRP3           MSDNGPQ-NQRSAPRITFGGPTDSTDNNQDGGRSGARPKQRRPQGLPNNTASWFTALTQH 59
TR|A0A0K1YZZ7|A0A0K1YZZ7_CVHSA MSDNGPH-NQRSASRITFGGPTDSTDNNQNGGRNGARPKQRRPQGLPNNTASWFTALTQH 59
TR|R9QTA2|R9QTA2_CVHSA         MSDNGPQQNQRSAPRITFGGPTDSADNNQDGGRSGARPKQRRPQGLPNNTASWFTALTQH 60
SP|Q3LZX4|NCAP_BCHK3           MSDNGPQ-SQRSAPRITFGGPADSNDNNQDGGRSGARPKQRRPQGLPNNTASWFTALTQH 59
TR|A0A0U1WHJ1|A0A0U1WHJ1_CVHSA MSDNGPQ-NQRSAPRITFGGPSDSTDNNQDGGRSGVRPKQRRPQGLPNNTASWFTALTQH 59
SP|Q0Q468|NCAP_BC279           MSDNGPQ-NQRSAPRITFGGPSDSTDNNQDGGRSGARPKQRRPQGLPNNTASWFTALTQH 59
TR|A0A166ZLE5|A0A166ZLE5_9NIDO MSDNGTQ-NQRSASRITFGGPSDSTDNNQDGGRSGARPKQRRPQGLPNNTASWFTALTQH 59
TR|A0A0U1UZD6|A0A0U1UZD6_CVHSA MSDNGTQ-NQRSASRITFGGPSDSTDNNQDGGRSGARPKQRRPQGLPNNTASWFTALTQH 59
                               ***** : .**.* *******:** ..**:* *.*.* **********************

YP_009724397                   GKEDLKFPRGQGVPINTNSSPDDQIGYYRRATRRIRGGDGKMKDLSPRWYFYYLGTGPEA 119
SP|P59595|NCAP_CVHSA           GKEELRFPRGQGVPINTNSGPDDQIGYYRRATRRVRGGDGKMKELSPRWYFYYLGTGPEA 120
TR|Q6UZF2|Q6UZF2_CVHSA         GKEELRFPRGQGVPINTNSGPDDQIGYYRRATRRVRGGDGKMKELSPRWYFYYLGTGPEA 120
TR|Q6JH41|Q6JH41_CVHSA         GKEELRFPRGQGVPINTNSGPDDQIGYYRRATRRVRGGDGKMKELSPRWYFYYLGTGPEA 120
TR|Q6UZE8|Q6UZE8_CVHSA         GKEELRFPRGQGVPINTNSGPDDQIGYYRRATRRVRGGDGKMKELSPRWYFYYLGTGPEA 120
TR|Q692D7|Q692D7_CVHSA         GKEELRFPRGQGVPINTNSGPDDQIGFYRRATRRVRGGDGKMKELSPRWYFYYLGTGPEA 120
TR|R9QTB4|R9QTB4_CVHSA         GKEELRFPRGQGVPINTNSGKDDQIGYYRRATRRVRGGDGKMKELSPRWYFYYLGTGPEA 119
SP|Q3I5I7|NCAP_BCRP3           GKEELRFPRGQGVPINTNSGKDDQIGYYRRATRRVRGGDGKMKELSPRWYFYYLGTGPEA 119
TR|A0A0K1YZZ7|A0A0K1YZZ7_CVHSA GKEELRFPQGQGVPINTNSGPDDQIGYYRRATRRVRGGDGKMKELSPRWYFYYLGTGPEA 119
TR|R9QTA2|R9QTA2_CVHSA         GKEELRFPRGQGVPINTNSGKDDQIGYYRRATRRVRGGDGKMKELSPRWYFYYLGTGPEA 120
SP|Q3LZX4|NCAP_BCHK3           GKEELRFPRGQGVPINTNSGKDDQIGYYRRATRRVRGGDGKMKELSPRWYFYYLGTGPEA 119
TR|A0A0U1WHJ1|A0A0U1WHJ1_CVHSA GKEGLKFPQGQGVPINTNSGRDDQIGYYRRATRRVRGGDGKMKELSPRWYFYYLGTGPEA 119
SP|Q0Q468|NCAP_BC279           GKEELRFPRGQGVPINTNSGKDDQIGYYRRATRRVRGGDGKMKKLSPRWYFYYLGTGPEA 119
TR|A0A166ZLE5|A0A166ZLE5_9NIDO GKEGLKFPQGQGVPINTNSGTDDQIGYYRRATRRVRGGDGKMKELSPRWYFYYLGTGPEA 119
TR|A0A0U1UZD6|A0A0U1UZD6_CVHSA GKEGLKFPQGQGVPINTNSGRDDQIGYYRRATRRVRGGDGKMKELSPRWYFYYLGTGPEA 119
                               *** *:**:**********. *****:*******:********.****************

YP_009724397                   GLPYGANKDGIIWVATEGALNTPKDHIGTRNPANNAAIVLQLPQGTTLPKGFYAEGSRGG 179
SP|P59595|NCAP_CVHSA           SLPYGANKEGIVWVATEGALNTPKDHIGTRNPNNNAATVLQLPQGTTLPKGFYAEGSRGG 180
TR|Q6UZF2|Q6UZF2_CVHSA         SLPYGANKEGIVWVATEGALNTPKDHIGTRNPNNNAATVLQLPQGTTLPKGFYAEGSRGG 180
TR|Q6JH41|Q6JH41_CVHSA         SLPYGANKEGIVWVATEGALNTPKDHIGTRNPNNNAATVLQLPQGTTLPKGFYAEGSRGG 180
TR|Q6UZE8|Q6UZE8_CVHSA         SLPYGANKEGIVWVATEGALNTPKDHIGTRNPNNNAATVLQLPQGTTLPKGFYAEGSRGG 180
TR|Q692D7|Q692D7_CVHSA         SLPYGANKEGIVWVATEGALNTPKDHIGTRNPNNNAATVLQLPQGTTLPKGFYAEGSRGG 180
TR|R9QTB4|R9QTB4_CVHSA         SLPYGANKEGIIWVATEGALNTPKDHIGTRNPNNNAAIVLQLPQGTTLPKGFYAEGSRGG 179
SP|Q3I5I7|NCAP_BCRP3           SLPYGANKEGIVWVATEGALNTPKDHIGTRNPNNNAAIVLQLPQGTTLPKGFYAEGSRGG 179
TR|A0A0K1YZZ7|A0A0K1YZZ7_CVHSA SLPYGANKEGIIWVATEGALNTPKDHIGTRNPNNNAATVLQLPQGTTLPKGFYAEGSRGG 179
TR|R9QTA2|R9QTA2_CVHSA         SLPYGANKEGIVWVAIEGALNTPKDHIGTRNPNNNAAIVLQLPQGTTLPKGFYAEGSRGG 180
SP|Q3LZX4|NCAP_BCHK3           SLPYGANKEGIVWVATEGALNTPKDHIGTRNPNNNAAIVLQLPQGTTLPKGFYAEGSRGG 179
TR|A0A0U1WHJ1|A0A0U1WHJ1_CVHSA SLPYGANKEGIVWVATEGALNTPKDHIGTRNPNNNAAIVLQLPQGTTLPKGFYAEGSRNG 179
SP|Q0Q468|NCAP_BC279           SLPYGANKEGIVWVATEGALNTPKDHIGTRNPNNNAAIVLQLPQGTTLPKGFYAEGSRGG 179
TR|A0A166ZLE5|A0A166ZLE5_9NIDO SLPYGANKEGIVWVATEGALNTPKDHIGTRNPNNNAAIVLQLPQGTTLPKGFYAEGSRSG 179
TR|A0A0U1UZD6|A0A0U1UZD6_CVHSA SLPYGANKEGIVWVATEGALNTPKDHIGTRNPNNNAAIVLQLPQGTTLPKGFYAEGSRSG 179
                               .*******:**:*** **************** **** ********************.*

YP_009724397                   SQASSRSSSRSRNSSRNSTPGSSRGTSPARMAGNGGDAALALLLLDRLNQLESKMSGKGQ 239
SP|P59595|NCAP_CVHSA           SQASSRSSSRSRGNSRNSTPGSSRGNSPARMASGGGETALALLLLDRLNQLESKVSGKGQ 240
TR|Q6UZF2|Q6UZF2_CVHSA         SQASSRSSSRSRGNSRNSTPGSSRGNSPARMASGGGETALALLLLDRLNQLESKVSGKGQ 240
TR|Q6JH41|Q6JH41_CVHSA         SQASSRSSSRSRGNSRNSTPGSSRGNSPARMASGGGETALALLLLDRLNQLESKVSGKGQ 240
TR|Q6UZE8|Q6UZE8_CVHSA         SQASSRSSSRSRGNSRNSTPGSSRGNSPARMASGGGETALALLLLDRLNQLESKVSGKGQ 240
TR|Q692D7|Q692D7_CVHSA         SQASSRSSSRSRGNSRNSTPGSSRGNSPARMASGGGETALALLLLDRLNQLESKVSGKGQ 240
TR|R9QTB4|R9QTB4_CVHSA         SQASSRSSSRSRGNSRNSTPGSSRGNSPARMASGGGETALALLLLDRLNQLESKVSGKGQ 239
SP|Q3I5I7|NCAP_BCRP3           SQASSRSSSRSRGNSRNSTPGSSRGNSPARMASGGGETALALLLLDRLNQLESKVSGRSQ 239
TR|A0A0K1YZZ7|A0A0K1YZZ7_CVHSA SQASSRSSSRSRGNSRNSTPGSSRGTSPARIASGGGETALALLLLDRLNQLESKVSGKGQ 239
TR|R9QTA2|R9QTA2_CVHSA         SQASSRSSSRSRGNSRNSTPGSSRGNSPARMASGGGETALALLLLDRLNQLESKVSGKGQ 240
SP|Q3LZX4|NCAP_BCHK3           SQSSSRSSSRSRGNSRNSTPGSSRGSSPARLASGGGETALALLLLDRLNQLESKVSGKGQ 239
TR|A0A0U1WHJ1|A0A0U1WHJ1_CVHSA SQASSRSSSRSRGNSRTSTPGSSRGNSPARVASGGGETALALLLLDRLNQLESKVSGKGQ 239
SP|Q0Q468|NCAP_BC279           SQASSRSSSRSRGNSRNSTPGSSRGNSPARMASGSGETALALLLLDRLNQLESKVSGKGQ 239
TR|A0A166ZLE5|A0A166ZLE5_9NIDO SQASSRSSSRSRGNSRTSTPGSSRGNSPARVASGGGETALALLLLDRLNQLESKVSGKGQ 239
TR|A0A0U1UZD6|A0A0U1UZD6_CVHSA SQASSRSSSRSRGNSRISTPGSSRGNSPARVASGGGETALALLLLDRLNQLESKVSGKGQ 239
                               **:*********..** ********.****:*...*::****************:**:.*

YP_009724397                   QQQGQTVTKKSAAEASKKPRQKRTATKAYNVTQAFGRRGPEQTQGNFGDQELIRQGTDYK 299
SP|P59595|NCAP_CVHSA           QQQGQTVTKKSAAEASKKPRQKRTATKQYNVTQAFGRRGPEQTQGNFGDQDLIRQGTDYK 300
TR|Q6UZF2|Q6UZF2_CVHSA         QQQGQTVTKKSAAEASKKPRQKRTATKQYNVTQAFGRRGPEQTQGNFGDQDLIRQGTDYK 300
TR|Q6JH41|Q6JH41_CVHSA         QQQGQTVTKKSAAEASKKPRQKRTATKQYNVTQAFGRRGPEQTQGNFGDQDLIRQGTDYK 300
TR|Q6UZE8|Q6UZE8_CVHSA         QQQGQTVTKKSAAEASKKPRQKRTATKQYNVTQAFGRRGPEQTQGNFGDQDLIRQGTDYK 300
TR|Q692D7|Q692D7_CVHSA         QQQGQTVTKKSAAEASKKPRQKRTATKQYNVTQAFGRRGPEQTQGNFGDQDLIRQGTDYK 300
TR|R9QTB4|R9QTB4_CVHSA         QQQGQTVTKKSAAEASKKPRQKRTATKSYNVTQAFGRRGPEQTQGNFGDQDLIRQGTDYK 299
SP|Q3I5I7|NCAP_BCRP3           QQQGQTVTKKSAAEASKKPRQKRTATKQYNVTQAFGRRGPEQTQGNFGDQELIRQGTDYK 299
TR|A0A0K1YZZ7|A0A0K1YZZ7_CVHSA QQQGQTVTKKSAAEASKKPRQKRTATKQYNVTQAFGRRGPDQTQGNFGDQDLIRQGTDYK 299
TR|R9QTA2|R9QTA2_CVHSA         QQQGQTVTKKSAAEASKKPRQKRTATKQYNVTQAFGRRGPEQTQGNFGDQELIRQGTDYK 300
SP|Q3LZX4|NCAP_BCHK3           QQPGQTVTKKSAAEASKKPRQKRTATKQYNVTQAFGRRGPEQTQGNFGDQELIRQGIDYK 299
TR|A0A0U1WHJ1|A0A0U1WHJ1_CVHSA QQQGQTVTKKSASEASKKPRQKRTATKQYNVTQAFGRRGPDQTQGNFGDQELIRQGTDYK 299
SP|Q0Q468|NCAP_BC279           QQQGQTVTKKSAAEASKKPRQKRTATKSYNVTQAFGRRGPEQTQGNFGDQDLIRQGTDYK 299
TR|A0A166ZLE5|A0A166ZLE5_9NIDO QQQGQTVTKKSASEASKKPRQKRTATKQYNVTQAFGRRGPDQTQGNFGDQELIRQGTDYK 299
TR|A0A0U1UZD6|A0A0U1UZD6_CVHSA QQQGQTVTKKSASEASKKPRQKRTATKQYNVTQAFGRRGPDQTQGNFGDQELIRQGTDYK 299
                               ** *********:************** ************:*********:***** ***

YP_009724397                   HWPQIAQFAPSASAFFGMSRIGMEVTPSGTWLTYTGAIKLDDKDPNFKDQVILLNKHIDA 359
SP|P59595|NCAP_CVHSA           HWPQIAQFAPSASAFFGMSRIGMEVTPSGTWLTYHGAIKLDDKDPQFKDNVILLNKHIDA 360
TR|Q6UZF2|Q6UZF2_CVHSA         HWPQIAQFAPSASAFFGMSRIGMEVTPSGTWLTYHGAIKLDDKDPQFKDNVILLNKHIDA 360
TR|Q6JH41|Q6JH41_CVHSA         HWPQIAQFAPSASAFFGMSRIGMEVTPSGTWLTYHGAIKLDDKDPQFKDNVILLNKHIDA 360
TR|Q6UZE8|Q6UZE8_CVHSA         HWPQIAQFAPSASAFFGMSRIGMEVTPSGTWLTYHGAIKLDDKDPQFKDNVILLNKHIDA 360
TR|Q692D7|Q692D7_CVHSA         HWPQIAQFAPSASAFFGMSRIGMEVTPSGTWLTYHGAIKLDDKDPQFKDNVILLNKHIDA 360
TR|R9QTB4|R9QTB4_CVHSA         HWPQIAQFAPSASAFFGMSRIGMEVTPSGTWLTYHGAIKLDDKDPQFKDNVILLNKHIDA 359
SP|Q3I5I7|NCAP_BCRP3           HWPQIAQFAPSASAFFGMSRIGMEVTPSGTWLTYHGAIKLDDKDPQFKDNVILLNKHIDA 359
TR|A0A0K1YZZ7|A0A0K1YZZ7_CVHSA HWPQIAQFAPSASAFFGMSRIGMEVTPSGTWLTYHGAIKLDDKDPQFKDNVILLNKHIDA 359
TR|R9QTA2|R9QTA2_CVHSA         HWPQIAQFAPSASAFFGMSRIGMEVTPSGTWLTYHGAIKLDDKDPQFKDNVILLNKHIDA 360
SP|Q3LZX4|NCAP_BCHK3           HWPQIAQFAPSASAFFGMSRIGMEVTPSGTWLTYHGAIKLDDKDPQFKDNVILLNKHIDA 359
TR|A0A0U1WHJ1|A0A0U1WHJ1_CVHSA HWPQIAQFAPSASAFFGMSRIGMEVTPSGTWLTYHGAIKLDDKDPQFKDNVILLNKHIDA 359
SP|Q0Q468|NCAP_BC279           YWPQIAQFAPSASAFFGMSRIGMEVTPLGTWLTYHGAIKLDDKDPQFKDNVILLNKHIDA 359
TR|A0A166ZLE5|A0A166ZLE5_9NIDO HWPQIAQFAPSASAFFGMSRIGMEVTPSGTWLTYHGAIKLDDKDPQFKDNVILLNKHIDA 359
TR|A0A0U1UZD6|A0A0U1UZD6_CVHSA HWPQIAQFAPSASAFFGMSRIGMEVTPSGTWLTYHGAIKLDDKDPQFKDNVILLNKHIDA 359
                               :************************** ****** **********:***:**********

YP_009724397                   YKTFPPTEPKKDKKKKADETQALPQRQKKQQTVTLLPAADLDDFSKQLQQSMSSADSTQA 419
SP|P59595|NCAP_CVHSA           YKTFPPTEPKKDKKKKTDEAQPLPQRQKKQPTVTLLPAADMDDFSRQLQNSMSGASADST 420
TR|Q6UZF2|Q6UZF2_CVHSA         YKTFPPTEPKKDKKKKTDEAQPLPQRQKKQPTVTLLPAADMDDFSRQLQNSMSGASADST 420
TR|Q6JH41|Q6JH41_CVHSA         YKTFPPTEPKKDKKKKTDEAQPLPQRQKKQPTVTLLPAADMDDFSRQLQNSMSGASADST 420
TR|Q6UZE8|Q6UZE8_CVHSA         YKTFPPTEPKKDKKKKTDEAQPLPQRQKKQPTVTLLPAADMDDFSRQLQNSMSGASADST 420
TR|Q692D7|Q692D7_CVHSA         YKTFPPTEPKKDKKKKTDEAQPLPQRQKKQPTVTLLPAADMDDFSRQLQNSMSGASADST 420
TR|R9QTB4|R9QTB4_CVHSA         YKTFPPTEPKKDKKKKTDEAQPLPQRK-KQPTVTLLPAADMDDFSRQLQNSMSGASADST 418
SP|Q3I5I7|NCAP_BCRP3           YKIFPPTEPKKDKKKKTDEAQPLPQRQKKQPTVTLLPAADMDDFSRQLQNSMSGASADST 419
TR|A0A0K1YZZ7|A0A0K1YZZ7_CVHSA YKTFPPTEPKKDKKKKTDEAQPLPQRQKKQPTVTLLPAADMDDFSRQLQNSMSGASADST 419
TR|R9QTA2|R9QTA2_CVHSA         YKTFPPTEPKKDKKKKTDEAQPLPQRQKKQPTVTLLPAADMDDFSRQLQNSMSGASADST 420
SP|Q3LZX4|NCAP_BCHK3           YKTFPPTEPKKDKKKKTDEAQPLPQRQKKQPTVTLLPAADMDDFSRQLQHSMSGASADST 419
TR|A0A0U1WHJ1|A0A0U1WHJ1_CVHSA YKTFPPTEPKKDKKKKTDEAQPLPQRQKKQPTVTLLPAADMDDFSRQLQNSMSGASADST 419
SP|Q0Q468|NCAP_BC279           YKAFPPTEPKKDKKKKTDEAQPLPQRK-KQPTVTLLPAADMDDFSRQLQNSMSGASADST 418
TR|A0A166ZLE5|A0A166ZLE5_9NIDO YKTFPPTEPKKDKKKKTDEAQPLPQRK-KQPTVTLLPAADMDDFSRQLQNSMSGASADST 418
TR|A0A0U1UZD6|A0A0U1UZD6_CVHSA YKTFPPTEPKKDKKKKTDEAQPLPQRK-KQPTVTLLPAADMDDFSRQLQNSMSGASADST 418
                               ** *************:**:* ****: ** *********:****:***:***.*.: .:

YP_009724397                   --
SP|P59595|NCAP_CVHSA           QA 422
TR|Q6UZF2|Q6UZF2_CVHSA         QA 422
TR|Q6JH41|Q6JH41_CVHSA         QA 422
TR|Q6UZE8|Q6UZE8_CVHSA         QA 422
TR|Q692D7|Q692D7_CVHSA         QA 422
TR|R9QTB4|R9QTB4_CVHSA         QA 420
SP|Q3I5I7|NCAP_BCRP3           QA 421
TR|A0A0K1YZZ7|A0A0K1YZZ7_CVHSA QA 421
TR|R9QTA2|R9QTA2_CVHSA         QA 422
SP|Q3LZX4|NCAP_BCHK3           QA 421
TR|A0A0U1WHJ1|A0A0U1WHJ1_CVHSA QA 421
SP|Q0Q468|NCAP_BC279           QA 420
TR|A0A166ZLE5|A0A166ZLE5_9NIDO QA 420
TR|A0A0U1UZD6|A0A0U1UZD6_CVHSA QA 420

                                 
ALIGNMENT LEGEND:

- First sequence is the target SARS-CoV-2 protein

- For each aligned sequence, expanded UniProt identifier includes three components separated by "|"

  1. SP/TR: sequence source is SwissProt (SP) or TrEMBL (TR)
  2. UniProt entry ID (e.g., P59595)
  3. Mnemonic identifier of UniProKB entry (e.g., NCAP_CVHSA) that includes protein short name and  
     and abbreviated organism name separated by "_"
     
  Organism abbreviations:
  BCRP3: Bat coronavirus, BtCoV/Rp3
  CVHSA: Human SARS-CoV
  BCHK3: Bat coronavirus, BtCoV/HKU3
  BC279: Bat coronavirus, BtCoV/279
  9NIDO: Bat coronavirus, JTMC15
