# Supplementary material for: Structural Genomics of SARS-CoV-2 Indicates Evolutionary Conserved Functional Regions of Viral Proteins
Source: Viruses. 2020 Mar 25;12(4):360. doi: 10.3390/v12040360 (PMC7232164; doi:10.3390/v12040360)
Supplement: Supplementary file 1 [file viruses-12-00360-s001.zip › wORF6_matches.aln]

CLUSTAL O(1.2.4) multiple sequence alignment

YP_009724394                   MFHLVDFQVTIAEILLIIMRTFKVSIWNLDYIINLIIKNLSKSLTENKYSQLDEEQPMEI 60
SP|P59634|NS6_CVHSA            MFHLVDFQVTIAEILIIIMRTFRIAIWNLDVIISSIVRQLFKPLTKKNYSELDDEEPMEL 60
SP|Q3I5J1|NS6_BCRP3            MFHLVDFQVTIAEILIIIMKTFRVAIWNLDILISSIVRQLFKPLTKKKYSELDDEEPMEL 60
SP|Q0Q471|NS6_BC279            MFHLVDFQVTIAEILIIIMKTFRVAIWNLDILISSIVRQLFKPLTKKKYSELDDEEPMEL 60
TR|A0A0U1WHI0|A0A0U1WHI0_CVHSA MFHLVDFQVTIAEILIIIMRTFRIAIWNLDVLISSIVRQLFKPLTKKKYPQLDDEEPMEL 60
SP|Q3LZX8|NS6_BCHK3            MFHLVDFQVTIAEILIIIMKTFRVAIWNLDILISSIVRQLFKPLTKKNYSELDDEEPMEL 60
TR|Q692D9|Q692D9_CVHSA         MFHLVDFQVTIAEILIIIMRTFRIAIWNLDVIISSIVRQLFKPLTKKNYSELDDEELMEL 60
TR|A0A166ZLC5|A0A166ZLC5_9NIDO MFHLVDFQVTIAEMLIIIMRTFRIAILNLDVLISSIVRQLFKPLTKKKYPQLDDEEPMEL 60
TR|A0A0U1WHG3|A0A0U1WHG3_CVHSA MFHLVDFQVTIAEMLIIIMRTFRIAILDLDVLISSIVRQSFKPLTKKKYPQLDDEEPMEL 60
                               *************:*:***:**:::* :** :*. *:::  * **:::* :**:*: **:

YP_009724394                   D-- 61
SP|P59634|NS6_CVHSA            DYP 63
SP|Q3I5J1|NS6_BCRP3            DYP 63
SP|Q0Q471|NS6_BC279            DYP 63
TR|A0A0U1WHI0|A0A0U1WHI0_CVHSA DYP 63
SP|Q3LZX8|NS6_BCHK3            DYP 63
TR|Q692D9|Q692D9_CVHSA         DYP 63
TR|A0A166ZLC5|A0A166ZLC5_9NIDO DYP 63
TR|A0A0U1WHG3|A0A0U1WHG3_CVHSA DYP 63
                               *  


ALIGNMENT LEGEND:

- First sequence is the target SARS-CoV-2 protein

- For each aligned sequence, expanded UniProt identifier includes three components separated by "|"

  1. SP/TR: sequence source is SwissProt or TrEMBL
  2. UniProt entry ID (e.g., P59634)
  3. Mnemonic identifier of UniProKB entry (e.g., NS6_CVHSA) that includes protein short name and  
     and abbreviated organism name separated by "_"
     
  Organism abbreviations:
  BCRP3: Bat coronavirus, BtCoV/Rp3
  CVHSA: Human SARS-CoV
  BCHK3: Bat coronavirus, BtCoV/HKU3
  BC279: Bat coronavirus, BtCoV/279
  9NIDO: Bat coronavirus, JTMC15
