# Supplementary material for: Structural Genomics of SARS-CoV-2 Indicates Evolutionary Conserved Functional Regions of Viral Proteins
Source: Viruses. 2020 Mar 25;12(4):360. doi: 10.3390/v12040360 (PMC7232164; doi:10.3390/v12040360)
Supplement: Supplementary file 1 [file viruses-12-00360-s001.zip › wORF3A_matches.aln]

CLUSTAL O(1.2.4) multiple sequence alignment

QHN73796                       MDLFMRIFTIGTVTLKQGEIKDATPSDFVRATATIPIQASLPFGWLIVGVALLAVFQSAS 60
SP|Q0Q474|AP3A_BC279           MDLFMSIFTLGAITRQPAKVENASPASTVHATATIPLQASLPFGWLVVGVALLAVFQSAS 60
SP|Q3I5J4|AP3A_BCRP3           MDLFMSIFTLGAITRQPAKIENASPASTVHATATIPLQASLPFGWLVVGVALLAVFQSAS 60
TR|R9QTH1|R9QTH1_CVHSA         MDLFMSIFTLGAITRQPAKIENASPASTVHATATIPLQASLPFGWLVVGVALLAVFQSAS 60
TR|R9QTJ3|R9QTJ3_CVHSA         MDLFMSIFTLGSITRQPGKIENAFPASTVHATATIPLQASLPFGWLVVGVALLAVFQSAS 60
SP|Q3LZX0|AP3A_BCHK3           MDLFMSIFTLGAITRNPAKIENASPASTVHATATIPLQATFPFGWLIVGVALLAVFQSAS 60
SP|P59632|AP3A_CVHSA           MDLFMRFFTLGSITAQPVKIDNASPASTVHATATIPLQASLPFGWLVIGVAFLAVFQSAT 60
TR|Q6JH45|Q6JH45_CVHSA         MDLFMRFFTLGSITAQPVKIDNASPASTVHATATIPLQASLPFGWLVIGVAFLAVFQSAT 60
TR|Q692E3|Q692E3_CVHSA         MDLFMRFFTLRSITAQPVKIDNASPASTVHATATIPLQASLPFGWLVIGVAFLAVFQSAT 60
TR|A0A0U1UZ48|A0A0U1UZ48_CVHSA MDLFMSIFTLGSITRQPSKIENAFLASTVHATATIPLQASLSFRWLVAGVALLAVFQSAS 60
TR|A0A0K1Z045|A0A0K1Z045_CVHSA MDLFMSIFTLGSITRQPSKIENAFLASTVHATATIPLQASFSFRWLVVGVALLAVFQSAS 60
TR|A0A0U1WHG9|A0A0U1WHG9_CVHSA MDLFMSIFTLGSITRQPSKIENAFLASTVHATATIPLQASFSFRWLVIGVALLAVFQSAS 60
TR|A0A166ZL72|A0A166ZL72_9NIDO MDLFMSIFTLGSITRQPSKIENAFLASTVHATATIPLQASFSFRWLVIGVALLAVFQSAS 60
                               ***** :**: ::* :  ::.:*  :. *:******:**:: * **: ***:*******:

QHN73796                       KIITLKKRWQLALSKGVHFVCNLLLLFVTVYSHLLLVAAGLEAPFLYLYALVYFLQSINF 120
SP|Q0Q474|AP3A_BC279           KVIALHKRWQLALYKGIQFVCNLLLLFVTIYSHLLLLAAGMEAQFLYIYALIYILQIVSF 120
SP|Q3I5J4|AP3A_BCRP3           KVIALHKRWQLALHKGIQLVCNLLLLFVTIYSHLLLLAAGMEAQFLYIYALIYILQIVSF 120
TR|R9QTH1|R9QTH1_CVHSA         KVIALHKRWQLALYKGIQLVCNLLLLFVTIYSHLLLLAAGMEAQFLYIYALIYILQIVSF 120
TR|R9QTJ3|R9QTJ3_CVHSA         KVIALHKRWQLALYKGIQLVCNLLLLFVTIYSHLLLLAAGMEAQFSYIYALIYILQVVSF 120
SP|Q3LZX0|AP3A_BCHK3           KVIALHRRWQLALYKGVQLVCNMLLLFVTIYSHLLLLAACMEAQFLYIYALIYILQIVSF 120
SP|P59632|AP3A_CVHSA           KIIALNKRWQLALYKGFQFICNLLLLFVTIYSHLLLVAAGMEAQFLYLYALIYFLQCINA 120
TR|Q6JH45|Q6JH45_CVHSA         KIIALNKRWQLALYKGFQFICNLLLLFVTIYSHLLLVAAGMEAQFLYLYALIYFLQCINA 120
TR|Q692E3|Q692E3_CVHSA         KIIALNKRWQLALYKGFQFICNLLLLFVTIYSHLLLVAAGMEAQFLYLYALIYFLQCINA 120
TR|A0A0U1UZ48|A0A0U1UZ48_CVHSA KVIALHKRWQLALHKGIQFVCNLLLLFVTIYSHLLLLAAGMEVQFLYIYALIYILQTLSF 120
TR|A0A0K1Z045|A0A0K1Z045_CVHSA KVIALHKRWQLALYKGTQFVCNLLLLFVTIYSHLLLLAAGMEVQFLYIYALIYILQILNF 120
TR|A0A0U1WHG9|A0A0U1WHG9_CVHSA KVIALHKKWQLALYKGFQLVCNLLLLFVTIYSHFLLLAAGIEVQFLYIYALIYILQILSF 120
TR|A0A166ZL72|A0A166ZL72_9NIDO KVIALHKKWQLALYKGFQLVCNLLLLFVTIYSHFLLLAAGIEVQFLYIYALIYILQILSF 120
                               *:*:*:::***** ** :::**:******:***:**:** :*. * *:***:*:** :. 

QHN73796                       VRIIMRLWLCWKCRSKNPLLYDANYFLCWHTNCYDYCIPYNSVTSSIVITSGDGTTSPIS 180
SP|Q0Q474|AP3A_BC279           CRFIMRCWLCWKCRSKNPLLYDANYFVCWHTNCFDYCIPYNSITDTIVLTSGDGTTQPKL 180
SP|Q3I5J4|AP3A_BCRP3           CRFIMRCWLCWKCRSKNPLLYDANYFVCWHTNCFDYCIPYNSITDTIVLTSGDGTTQPKL 180
TR|R9QTH1|R9QTH1_CVHSA         CRFIMRCWLCWKCRSKNPLLYDANYFVCWHTNCFDYCIPYNSITDTIVLTSGDGTNQPKL 180
TR|R9QTJ3|R9QTJ3_CVHSA         CRFIMRCWLCWKCKSKNPLLYDVNYFVCWHTHNYDYCIPYNSVTDTIVVTAGDGISTPKL 180
SP|Q3LZX0|AP3A_BCHK3           CRFIMRCWLCWKCRSKNPLLYDANYFVCWHTNNYDYCIPYNSVTDTVVITSGDGTNQPKL 180
SP|P59632|AP3A_CVHSA           CRIIMRCWLCWKCKSKNPLLYDANYFVCWHTHNYDYCIPYNSVTDTIVVTEGDGISTPKL 180
TR|Q6JH45|Q6JH45_CVHSA         CRIIMRCWLCWKCKSKNPLLYDANYFVCWHTHNYDYCIPYNSVTDTIVVTEGDGISTPKL 180
TR|Q692E3|Q692E3_CVHSA         CRIIMRCWLCWKCKSKNPLLYDANYFVCWHTHNYDYCIPYNSVTDTIVVTEGDGISTPKL 180
TR|A0A0U1UZ48|A0A0U1UZ48_CVHSA CRFIMRCWLCWKCKSKNPLLYDANYFVCWHTYNYDYCIPYNSVTDTIVVTSGDGISTPEL 180
TR|A0A0K1Z045|A0A0K1Z045_CVHSA CRFIMRCWLCWKCKSKNPLLYDANYFVCWHTYNYDYCIPYNSVTNTIVVTAGDGISTPEL 180
TR|A0A0U1WHG9|A0A0U1WHG9_CVHSA CRFIMRCWLCWKCKSKNPLLYDANYFVCWHTYNYDYCIPYNSVTDTIVVTTGDGISTPEL 180
TR|A0A166ZL72|A0A166ZL72_9NIDO CRFIMRCWLCWKCKSKNPLLYDANYFVCWHTYNYDYCIPYNSVTDTIVVTTGDGISTPEL 180
                                *:*** ******:********.***:****  :********:*.::*:* *** . *  

QHN73796                       EHDYQIGGYTEKWESGVKDCVVLHSYFTSDYYQLYSTQLSTDTGVEHVTFFIYNKIVDEP 240
SP|Q0Q474|AP3A_BC279           KEDYQIGGYSEDWHSGVKDYVVIHGYFTEIYYQLESTQLSTDTGAENATFFIYSKLVKDV 240
SP|Q3I5J4|AP3A_BCRP3           KEDYQIGGYSEDWHSGVKDYVVIHGYFTEVYYQLESTQLSTDTGAENATFFIYSKLVKDV 240
TR|R9QTH1|R9QTH1_CVHSA         KEDYQIGGYSEDWHSGIKDYVVIHGYFTEVYYQLETTQLSPETGVENATFFIFSKLVKAV 240
TR|R9QTJ3|R9QTJ3_CVHSA         KEDYQIGGYSEDWHSGVKDYVVVHGYFTEVYYQLESTQITTDTGIENATFFIFNKLVKDP 240
SP|Q3LZX0|AP3A_BCHK3           KEDYQIGGYSEDWHSGVKDYVVIYGYFTEVYYQLESTQLSTDTGAENATFFIYSKLVKDV 240
SP|P59632|AP3A_CVHSA           KEDYQIGGYSEDRHSGVKDYVVVHGYFTEVYYQLESTQITTDTGIENATFFIFNKLVKDP 240
TR|Q6JH45|Q6JH45_CVHSA         KEDYQIGGYSEDRHSGVKDYVVVHGYFTEVYYQLESTQITTDTGIENATFFIFNKLVKDP 240
TR|Q692E3|Q692E3_CVHSA         KEDYQIGGYSEDRHSGVKDYVVVHGYFTEVYYQLESTQITTDTGIENATFFIFNKLVKDP 240
TR|A0A0U1UZ48|A0A0U1UZ48_CVHSA KEDYQIGGYSEDWHSGVKDYVVVHGYFTEVHYQLESTQITTDTGIQNATFFIFNKLVKGP 240
TR|A0A0K1Z045|A0A0K1Z045_CVHSA KEDYQIGGYSEDWHSGVKDYVVVHGYFTEVHYQLESTQISTDTGIQNATFFIFNKLVKDP 240
TR|A0A0U1WHG9|A0A0U1WHG9_CVHSA KEYYQIGGYSEDWHSGVKDYVVVHGYFAEVHYQLESTQITTDTGIQNATFFIFNKLVKDP 240
TR|A0A166ZL72|A0A166ZL72_9NIDO KEYYQIGGYSEDWHSGVKDYVVVHGYFAEVHYQLESTQITTDTGIQNATFFIFNKLVKDP 240
                               :. ******:*. .**:** **::.**:. :*** :**:: :** ::.****:.*:*.  

QHN73796                       EEHVQIHTIDGSSGVVNPVMEPIYDEPTTTTSVPL 275
SP|Q0Q474|AP3A_BC279           D-HVQIHTIDGSSGVVNPAMDPIYDEPTTTTSVPL 274
SP|Q3I5J4|AP3A_BCRP3           D-HVQIHTIDGSSGVVNPAMDPIYDEPTTTTSVPL 274
TR|R9QTH1|R9QTH1_CVHSA         D-HVQIHTIDGSSGVINPAMDPIYDEPTTTTSVPL 274
TR|R9QTJ3|R9QTJ3_CVHSA         P-NVQIHTIDGSSGVVNPAMDPIYDEPTTTTSVPL 274
SP|Q3LZX0|AP3A_BCHK3           D-HVQIHTIDGSSGVVNPAMDPIYDEPTTTTSVPL 274
SP|P59632|AP3A_CVHSA           P-NVQIHTIDGSSGVANPAMDPIYDEPTTTTSVPL 274
TR|Q6JH45|Q6JH45_CVHSA         P-NVQIHTIDGSSGVANPAMDPIYDEPTTTTSVPL 274
TR|Q692E3|Q692E3_CVHSA         P-NVQIHTIDGSSGVANPAMDPIYDEPTTTTSVPL 274
TR|A0A0U1UZ48|A0A0U1UZ48_CVHSA P-NVQIHTIDGSSGVVNPVMDPIYDEPTTTTSVPL 274
TR|A0A0K1Z045|A0A0K1Z045_CVHSA P-NVQIHTIDGSSGVVNPAMDPIYDEPTTTTSVPL 274
TR|A0A0U1WHG9|A0A0U1WHG9_CVHSA P-NVQIHTIDGSSGVVNPAMDPIYDEPTTTTSVPL 274
TR|A0A166ZL72|A0A166ZL72_9NIDO P-NVQIHTIDGSSGVVNPAMDPIYDEPTTTTSVPL 274
                                 :************ **.*:**************


ALIGNMENT LEGEND:

- First sequence is the target SARS-CoV-2 protein

- For each aligned sequence, expanded UniProt identifier includes three components separated by "|"

  1. SP/TR: sequence source is SwissProt or TrEMBL
  2. UniProt entry ID (e.g., Q0Q474)
  3. Mnemonic identifier of UniProKB entry (e.g., AP3A_BC279) that includes protein short name and  
     and abbreviated organism name separated by "_"
     
  Organism abbreviations:
  BCRP3: Bat coronavirus, BtCoV/Rp3
  CVHSA: Human SARS-CoV
  BCHK3: Bat coronavirus, BtCoV/HKU3
  BC279: Bat coronavirus, BtCoV/279
  9NIDO: Bat coronavirus, JTMC15
