# Supplementary material for: Structural Genomics of SARS-CoV-2 Indicates Evolutionary Conserved Functional Regions of Viral Proteins
Source: Viruses. 2020 Mar 25;12(4):360. doi: 10.3390/v12040360 (PMC7232164; doi:10.3390/v12040360)
Supplement: Supplementary file 1 [file viruses-12-00360-s001.zip › wE_matches.aln]

CLUSTAL O(1.2.4) multiple sequence alignment

Q71975                         MYSFVSEETGTLIVNSVLLFLAFVVFLLVTLAILTALRLCAYCCNIVNVSLVKPSFYVYS 60
SP|Q3I5J3|VEMP_BCRP3           MYSFVSEETGTLIVNSVLLFLAFVVFLLVTLAILTALRLCAYCCNIVNVSLVKPTVYVYS 60
SP|P59637|VEMP_CVHSA           MYSFVSEETGTLIVNSVLLFLAFVVFLLVTLAILTALRLCAYCCNIVNVSLVKPTVYVYS 60
SP|Q3LZW9|VEMP_BCHK3           MYSFVSEETGTLIVNSVLLFLAFVVFLLVTLAILTALRLCAYCCNIVNVSLVKPTVYVYS 60
TR|Q692E1|Q692E1_CVHSA         MYSFVSEETGTLIVNSVLLFLAFVVFLLVTLAILTALRLCAYCCNIVNVSLVKPTVYVYS 60
TR|A0A0K1Z029|A0A0K1Z029_CVHSA MYSFVSEETGTLIVNSVLLFLAFVVFLLVTLAILTALRLCAYCCNIVNVSLVKPTVYVYS 60
TR|R9QTR5|R9QTR5_CVHSA         MYSFVSEETGTLIVNSVLLFLAFVVFLLVTLAILTALRLCAYCCNIVNVSLVKPTVYVYS 60
SP|Q0Q473|VEMP_BC279           MYSFVSEETGTLIVNSVLLFFAFVVFLLVTLAILTALRLCAYCCNIVNVSLVKPTVYVYS 60
TR|A0A0U1WJY0|A0A0U1WJY0_CVHSA MYSFVSEETGTLIVNSVLLFVAFVVFLLVTLAILTALRLCAYCCNIVNVSLVKPTVYVYS 60
TR|R9QTJ1|R9QTJ1_CVHSA         MYSFVSEETGTLIVNSVLLFFAFVVFLLVTLAILTALRLCAYCCNIVNVSLVKPTVYVYS 60
TR|A0A0U1WJX3|A0A0U1WJX3_CVHSA MYSFVSEETGTLIVNSVLLFVAFVVFLLVTLAILTALRLCAYCCNIVNVSLVKPTVYVYS 60
TR|A0A166ZL88|A0A166ZL88_9NIDO MCSFVSEETGTLIVNSVLLFVAFVVFLLVTLAILTALRLCAYCCNIVNVSLVKPTVYVYS 60
TR|Q6JH43|Q6JH43_CVHSA         MYSFVSEETGTLI-NSVLLFLAFVVFLLVTLAILTALRLCAYCCYIVNVSLVKPTVYVYS 59
                               * *********** ******.*********************** *********:.****

Q71975                         RVKNLNSSR-VPDLLV 75
SP|Q3I5J3|VEMP_BCRP3           RVKNLNSSEGVPDLLV 76
SP|P59637|VEMP_CVHSA           RVKNLNSSEGVPDLLV 76
SP|Q3LZW9|VEMP_BCHK3           RVKNLNSSEGVPDLLV 76
TR|Q692E1|Q692E1_CVHSA         RVKNLNSSEGVPDLLV 76
TR|A0A0K1Z029|A0A0K1Z029_CVHSA RVKNLNSSEGVPDLLV 76
TR|R9QTR5|R9QTR5_CVHSA         RVKNLNSSEGVPDLLV 76
SP|Q0Q473|VEMP_BC279           RVKNLNSSEGVPDLLV 76
TR|A0A0U1WJY0|A0A0U1WJY0_CVHSA RVKNMNSSDCVPDLLV 76
TR|R9QTJ1|R9QTJ1_CVHSA         RVKNLNSSVGVPDLLV 76
TR|A0A0U1WJX3|A0A0U1WJX3_CVHSA RVKNLNSAEGVPDLLV 76
TR|A0A166ZL88|A0A166ZL88_9NIDO RVKNLNSAEGVPDLLV 76
TR|Q6JH43|Q6JH43_CVHSA         RVKNLNSSEGVPDLLV 75
                               ****:**:  ******

LEGEND:

- First sequence is the target SARS-CoV-2 protein

- Expanded UniProt ID includes three components separated by "|"
  1. SP/TR: sequence source is SwissProt or TrEMBL
  2. UniProt entry ID (e.g., Q3I5J3)
  3. Mnemonic identifier of UniProKB entry (VEMP_BCRP3) that includes protein short name and  
     and abbreviated organism name separated by "_"
     
  Organism abbreviations:
  BCRP3: Bat coronavirus, BtCoV/Rp3
  CVHSA: Human SARS-CoV
  BCHK3: Bat coronavirus, BtCoV/HKU3
  BC279: Bat coronavirus, BtCoV/279
  9NIDO: Bat coronavirus, JTMC15
