# Supplementary material for: Structural Genomics of SARS-CoV-2 Indicates Evolutionary Conserved Functional Regions of Viral Proteins
Source: Viruses. 2020 Mar 25;12(4):360. doi: 10.3390/v12040360 (PMC7232164; doi:10.3390/v12040360)
Supplement: Supplementary file 1 [file viruses-12-00360-s001.zip › wORF7b_macthes.aln]

CLUSTAL O(1.2.4) multiple sequence alignment

gi|1802476804|ref|YP_009725296.1|:1-43 MIELSLIDFYLCFLAFLLFLVLIMLIIFWFSLELQDHNETCHA--------- 43
SP|Q3I5I9|NS7B_BCRP3                   MNELTLIDFYLCFLAFLLFLVLIMLIIFWFSLELQDIEEPCNKV-------- 44
SP|P0C5A9|NS7B_BC279                   MNELTLIDFYLCFLAFLLFLVLIMLIIFWFSLELQDIEEPCNKV-------- 44
TR|A0A0U1WHI9|A0A0U1WHI9_CVHSA         MNELTLIDFYLCFLAFLLFLVLIMLIIFWFSLELQDIEEPCNKV-------- 44
TR|A0A0U1WHH4|A0A0U1WHH4_CVHSA         MNELTLIDFYLCFLAFLLFLVLIMLIIFWFSLELQDIEEPCNKVFETL---- 48
TR|A0A0K1Z050|A0A0K1Z050_CVHSA         MNELTLIDFYLCFLAFLLFLVLIMLIIFWFSLELQDIEEPCNKV-------- 44
TR|A0A166ZLE2|A0A166ZLE2_9NIDO         MNELTLIDFYLCFLAFLLFLVLIMLIIFWFSLELQDIEEPCNKVFETYRSVL 52
SP|Q7TFA1|NS7B_CVHSA                   MNELTLIDFYLCFLAFLLFLVLIMLIIFWFSLEIQDLEEPCTKV-------- 44
SP|Q3LZX6|NS7B_BCHK3                   MNELTLIDFYLCFLAFLLFLVLIMLLIFWFSLEIQDIEEPCNKV-------- 44
                                       * **:********************:*******:** :* *           


ALIGNMENT LEGEND:

- First sequence is the target SARS-CoV-2 protein

- For each aligned sequence, expanded UniProt identifier includes three components separated by "|"

  1. SP/TR: sequence source is SwissProt or TrEMBL
  2. UniProt entry ID (e.g., Q3I5I9)
  3. Mnemonic identifier of UniProKB entry (e.g., NS7B_BCRP3) that includes protein short name and  
     and abbreviated organism name separated by "_"
     
  Organism abbreviations:
  BCRP3: Bat coronavirus, BtCoV/Rp3
  CVHSA: Human SARS-CoV
  BCHK3: Bat coronavirus, BtCoV/HKU3
  BC279: Bat coronavirus, BtCoV/279
  9NIDO: Bat coronavirus, JTMC15
