# Supplementary material for: Structural Genomics of SARS-CoV-2 Indicates Evolutionary Conserved Functional Regions of Viral Proteins
Source: Viruses. 2020 Mar 25;12(4):360. doi: 10.3390/v12040360 (PMC7232164; doi:10.3390/v12040360)
Supplement: Supplementary file 1 [file viruses-12-00360-s001.zip › wORF1AB_matches.aln]

CLUSTAL O(1.2.4) multiple sequence alignment

QHN73794                       MESLVPGFNEKTHVQLSLPVLQVRDVLVRGFGDSVEEVLSEARQHLKDGTCGLVEVEKGV 60
SP|P0C6X7|R1AB_CVHSA           MESLVLGVNEKTHVQLSLPVLQVRDVLVRGFGDSVEEALSEAREHLKNGTCGLVELEKGV 60
TR|Q6UZF5|Q6UZF5_CVHSA         MESLVLGVNEKTHVQLSLPVLQVRDVLVRGFGDSVEEALSEAREHLKNGTCGLVELEKGV 60
TR|Q6UZF1|Q6UZF1_CVHSA         MESLVLGVNEKTHVQLSLPVLQVRDVLVRGFGDSVEEALSEAREHLKNGTCGLVELEKGV 60
TR|Q6JH48|Q6JH48_CVHSA         MESLVLGVNEKTHVQLSLPVLQVRDVLVRGFGDSVEEALSEAREHLKNGTCGLVELEKGV 60
TR|Q692E6|Q692E6_CVHSA         MESLVLGVNEKTHVQLSLPVLQVRDVLVRGFGDSVEEALSEAREHLKNGTCGLVELEKGV 60
TR|A0A0K1YZY7|A0A0K1YZY7_CVHSA MESLVLGVNEKTHVQLSLPVLQVGDVLVRGFGDTVEEALTEAREHLKNGTCGLVELEKGV 60
SP|P0C6W2|R1AB_BCHK3           MESLVLGVNEKTHVQLSLPVLQVRDVLVRGFGDSVEEALSEAREHLKNGTCGLVELEKGV 60
SP|P0C6W6|R1AB_BCRP3           MESLVLGINEKTHVQLSLPVLQVRDVLVRGFGDSVEEALSEAREHLKSGTCGIVELEKGV 60
SP|P0C6V9|R1AB_BC279           MESLALGVSEKTHVQLSLPVLQVRDVLVRGFGDSVEEALAEAREHLKNGTCGLVELEKGV 60
TR|A0A0U1WHI4|A0A0U1WHI4_CVHSA MESLVLGVNEKTHVQLSLPVLQVSDVLVRGFGDTVEEALAEAREHLKNGTCGLVELEKGV 60
TR|A0A0U1WHG0|A0A0U1WHG0_CVHSA MESLVLGVNEKTHVQLSLPVLQVSDVLVRGFGDTVEEALAEAREHLKNGTCGLVELEKGV 60
TR|A0A166ZL34|A0A166ZL34_9NIDO MESLVLGVNEKTHVQLSLPVLQVSDVLVRGFGDTVEEALAEAREHLKNGTCGLVELEKGV 60
TR|R9QTB2|R9QTB2_CVHSA         MESLVLGVSEKTHVQLSLPVLQVRDVLVRGFGDSVEEALSEAREHLKNGTCGLVELEKGV 60
TR|R9QTH2|R9QTH2_CVHSA         MESLVLGINEKTHVQLSLPVLQVRDVLVRGFGDSVEEALSEAREHLKSGTCGIVELEKGV 60
SP|P0C6U8|R1A_CVHSA            MESLVLGVNEKTHVQLSLPVLQVRDVLVRGFGDSVEEALSEAREHLKNGTCGLVELEKGV 60
TR|Q6JH47|Q6JH47_CVHSA         MESLVLGVNEKTHVQLSLPVLQVRDVLVRGFGDSVEEALSEAREHLKNGTCGLVELEKGV 60
TR|Q692E5|Q692E5_CVHSA         MESLVLGVNEKTHVQLSLPVLQVRDVLVRGFGDSVEEALSEAREHLKNGTCGLVELEKGV 60
SP|P0C6F8|R1A_BCHK3            MESLVLGVNEKTHVQLSLPVLQVRDVLVRGFGDSVEEALSEAREHLKNGTCGLVELEKGV 60
TR|A0A0K1Z0N1|A0A0K1Z0N1_CVHSA MESLVLGVNEKTHVQLSLPVLQVGDVLVRGFGDTVEEALTEAREHLKNGTCGLVELEKGV 60
SP|P0C6F5|R1A_BC279            MESLALGVSEKTHVQLSLPVLQVRDVLVRGFGDSVEEALAEAREHLKNGTCGLVELEKGV 60
SP|P0C6T7|R1A_BCRP3            MESLVLGINEKTHVQLSLPVLQVRDVLVRGFGDSVEEALSEAREHLKSGTCGIVELEKGV 60
                               ****. *..************** *********:***.*:***:***.****:**:****

QHN73794                       LPQLEQPYVFIKRSDARTAPHGHVMVELVAELEGIQYGRSGETLGVLVPHVGEIPVAYRK 120
SP|P0C6X7|R1AB_CVHSA           LPQLEQPYVFIKRSDALSTNHGHKVVELVAEMDGIQYGRSGITLGVLVPHVGETPIAYRN 120
TR|Q6UZF5|Q6UZF5_CVHSA         LPQLEQPYVFIKRSDALSTNHGHKVVELVAEMDGIQYGRSGITLGVLVPHVGETPIAYRN 120
TR|Q6UZF1|Q6UZF1_CVHSA         LPQLEQPYVFIKRSDALSTNHGHKVVELVAEMDGIQYGRSGITLGVLVPHVGETPIAYRN 120
TR|Q6JH48|Q6JH48_CVHSA         LPQLEQPYVFIKRSDALSTNHGHKVVELVAEMDGIQYGRSGITLGVLVPHVGETPIAYRN 120
TR|Q692E6|Q692E6_CVHSA         LPQLEQPYVFIKRSDALSTNHGHKVVELVAEMDGIQYGRSGITLGVLVPHVGETPIAYRN 120
TR|A0A0K1YZY7|A0A0K1YZY7_CVHSA LRQLEEPYVFIKRSEALSTTHGHKVVELVAEMNGIQFGRSGTTLGVLVPHVGETPIAYRN 120
SP|P0C6W2|R1AB_BCHK3           LPQLEQPYVFIKRSDALSTNHGHKVVELVAELDGIQFGRSGITLGVLVPHVGETPIAYRN 120
SP|P0C6W6|R1AB_BCRP3           LPQPEQPYVFIKRSDAQGTDHGHRVRELVAELDGVQYGRSGITLGVLVPHVGETPIAYRN 120
SP|P0C6V9|R1AB_BC279           LPQLEQPYVFIKRSDAQGTNHGYKVVELVAELDGIQYGRSGTTLGVLVPHVGETPVAYRN 120
TR|A0A0U1WHI4|A0A0U1WHI4_CVHSA LRQLEEPYVFIKRSEALSTTHGHKVVELVAEMNGIQFGRSGTTLGVLVPHVGETPIAYRN 120
TR|A0A0U1WHG0|A0A0U1WHG0_CVHSA LRQLEEPYVFIKRSEALSTTHGHKVVELVAEMNGIQFGRSGTTLGVLVPHVGETPIAYRN 120
TR|A0A166ZL34|A0A166ZL34_9NIDO LRQLEEPYVFIKRSEALSTTHGHKVVELVAEMNGIQFGRSGTTLGVLVPHVGETPIAYRN 120
TR|R9QTB2|R9QTB2_CVHSA         LPQLEQPYVFIKRSDAQSTNHGHKVVELVAELNGVQYGRSGTTLGVLVPHVGETPIAYRN 120
TR|R9QTH2|R9QTH2_CVHSA         LPQLEQPYVFIKRSDAQGTGHGHKVCELVAELDGVQFGRSGITLGVLVPYVGETPIAYRT 120
SP|P0C6U8|R1A_CVHSA            LPQLEQPYVFIKRSDALSTNHGHKVVELVAEMDGIQYGRSGITLGVLVPHVGETPIAYRN 120
TR|Q6JH47|Q6JH47_CVHSA         LPQLEQPYVFIKRSDALSTNHGHKVVELVAEMDGIQYGRSGITLGVLVPHVGETPIAYRN 120
TR|Q692E5|Q692E5_CVHSA         LPQLEQPYVFIKRSDALSTNHGHKVVELVAEMDGIQYGRSGITLGVLVPHVGETPIAYRN 120
SP|P0C6F8|R1A_BCHK3            LPQLEQPYVFIKRSDALSTNHGHKVVELVAELDGIQFGRSGITLGVLVPHVGETPIAYRN 120
TR|A0A0K1Z0N1|A0A0K1Z0N1_CVHSA LRQLEEPYVFIKRSEALSTTHGHKVVELVAEMNGIQFGRSGTTLGVLVPHVGETPIAYRN 120
SP|P0C6F5|R1A_BC279            LPQLEQPYVFIKRSDAQGTNHGYKVVELVAELDGIQYGRSGTTLGVLVPHVGETPVAYRN 120
SP|P0C6T7|R1A_BCRP3            LPQPEQPYVFIKRSDAQGTDHGHRVRELVAELDGVQYGRSGITLGVLVPHVGETPIAYRN 120
                               * * *:********:*  : **: : *****::*:*:**** *******:*** *:***.

QHN73794                       VLLRKNGNKGAGGHSYGADLKSFDLGDELGTDPYEDFQENWNTKHSSGVTRELMRELNGG 180
SP|P0C6X7|R1AB_CVHSA           VLLRKNGNKGAGGHSYGIDLKSYDLGDELGTDPIEDYEQNWNTKHGSGALRELTRELNGG 180
TR|Q6UZF5|Q6UZF5_CVHSA         VLLRKNGNKGAGGHSYGIDLKSYDLGDELGTDPIEDYEQNWNTKHGSGALRELTRELNGG 180
TR|Q6UZF1|Q6UZF1_CVHSA         VLLRKNGNKGAGGHSYGIDLKSYDLGDELGTDPIEDYEQNWNTKHGSGALRELTRELNGG 180
TR|Q6JH48|Q6JH48_CVHSA         VLLRKNGNKGAGGHSYGIDLKSYDLGDELGTDPIEDYEQNWNTKHGSGALRELTRELNGG 180
TR|Q692E6|Q692E6_CVHSA         VLLRKNGNKGAGGHSYGIDLKSYDLGDELGTDPIEDYEQNWNTKHGSGALRELTRELNGG 180
TR|A0A0K1YZY7|A0A0K1YZY7_CVHSA VLLRKSGNKGAGGHSYGIDLKSYDLGDVLNTDPVEDYEQQWNTKHGSGVLRELIRELNGG 180
SP|P0C6W2|R1AB_BCHK3           VLLRKNGNKGAGGHSFGIDLKSYDLGDELGTDPIEDYEQNWNTKHGSGALRELTRELNGG 180
SP|P0C6W6|R1AB_BCRP3           VLLRKNGNKGAGGHSFGIDLKSYDLGDELGTDPIEDYEQNWNTKHGSGVLRELTRELNGG 180
SP|P0C6V9|R1AB_BC279           VLLRKNGNKGAGGHSYGIDLKSYDLGVELGTDPIEDYEQNWNTKHGGGVLRELIRELNGG 180
TR|A0A0U1WHI4|A0A0U1WHI4_CVHSA VLLRKNGNKGAGGHSYGIDLKSYDLGDKLNTDPIEDYEQKWNTKHGRGALRELIRELNGG 180
TR|A0A0U1WHG0|A0A0U1WHG0_CVHSA VLLRKNGNKGAGGHSYGIDLKSYDLGDELNTDPIEDYEQKWNTKHGRGALRELIRELNGG 180
TR|A0A166ZL34|A0A166ZL34_9NIDO VLLRKNGNKGAGGHSYGIDLKSYDLGDELNTDPIEDYEQKWNTKHGRGALRELIRELNGG 180
TR|R9QTB2|R9QTB2_CVHSA         VLLRKNGNKGAGGHSYGIDLKSYDLGDELGTDPIEDYEQNWNTKHGSGVLRELTRELNGG 180
TR|R9QTH2|R9QTH2_CVHSA         VLLRKNGNKGAGGHSFGIDLKSYDLGDELGTDPIEDYEQNWNTKHGSGALRELTRELNGG 180
SP|P0C6U8|R1A_CVHSA            VLLRKNGNKGAGGHSYGIDLKSYDLGDELGTDPIEDYEQNWNTKHGSGALRELTRELNGG 180
TR|Q6JH47|Q6JH47_CVHSA         VLLRKNGNKGAGGHSYGIDLKSYDLGDELGTDPIEDYEQNWNTKHGSGALRELTRELNGG 180
TR|Q692E5|Q692E5_CVHSA         VLLRKNGNKGAGGHSYGIDLKSYDLGDELGTDPIEDYEQNWNTKHGSGALRELTRELNGG 180
SP|P0C6F8|R1A_BCHK3            VLLRKNGNKGAGGHSFGIDLKSYDLGDELGTDPIEDYEQNWNTKHGSGALRELTRELNGG 180
TR|A0A0K1Z0N1|A0A0K1Z0N1_CVHSA VLLRKSGNKGAGGHSYGIDLKSYDLGDVLNTDPVEDYEQQWNTKHGSGVLRELIRELNGG 180
SP|P0C6F5|R1A_BC279            VLLRKNGNKGAGGHSYGIDLKSYDLGVELGTDPIEDYEQNWNTKHGGGVLRELIRELNGG 180
SP|P0C6T7|R1A_BCRP3            VLLRKNGNKGAGGHSFGIDLKSYDLGDELGTDPIEDYEQNWNTKHGSGVLRELTRELNGG 180
                               *****.*********:* ****:***  *.*** **::::*****. *. *** ******

QHN73794                       AYTRYVDNNFCGPDGYPLECIKDLLARAGKASCTLSEQLDFIDTKRGVYCCREHEHEIAW 240
SP|P0C6X7|R1AB_CVHSA           AVTRYVDNNFCGPDGYPLDCIKDFLARAGKSMCTLSEQLDYIESKRGVYCCRDHEHEIAW 240
TR|Q6UZF5|Q6UZF5_CVHSA         AVTRYVDNNFCGPDGYPLDCIKDFLARAGKSMCTLSEQLDYIESKRGVYCCRDHEHEIAW 240
TR|Q6UZF1|Q6UZF1_CVHSA         AVTRYVDNNFCGPDGYPLDCIKDFLARAGKSMCTLSEQLDYIESKRGVYCCRDHEHEIAW 240
TR|Q6JH48|Q6JH48_CVHSA         AVTRYVDNNFCGPDGYPLDCIKDFLARAGKSMCTLSEQLDYIESKRGVYCCRDHEHEIAW 240
TR|Q692E6|Q692E6_CVHSA         AVTRYVDNNFCGPDGYPLDCIKDFLARAGKSMCTLSEQLDYIESKRGVYCCRDHEHEIAW 240
TR|A0A0K1YZY7|A0A0K1YZY7_CVHSA AVTRYVDNNFCGPDGYPLECIKGLLARAGKSMCTLSEQLDFIESKRGVYCCREHEHEIAW 240
SP|P0C6W2|R1AB_BCHK3           VVTRYVDNNFCGPDGYPLECIKDFLARAGKSMCTLSEQLDYIESKRGVYCCREHEHEIVW 240
SP|P0C6W6|R1AB_BCRP3           ALTRYVDNNFCGPDGYPLECIKDLLARAGKSMCTLSEQLDYIESKRGVYCCRDHGHEIAW 240
SP|P0C6V9|R1AB_BC279           AFTRYVDNNFCGPDGYPLECIKDLLARAGKSMCTLSEQLDYIESKRGVYCCREHEHEIVW 240
TR|A0A0U1WHI4|A0A0U1WHI4_CVHSA AVTRYVDNNFCGPDGYPLDCIKDLLARAGKLMCTLSEQLDFIESKRGVYCCREHEHEIAW 240
TR|A0A0U1WHG0|A0A0U1WHG0_CVHSA AVTRYVDNNFCGPDGYPLDCIKDLLARAGKSMCTLPEQLDFIESKRGVYCCREHEHEIAW 240
TR|A0A166ZL34|A0A166ZL34_9NIDO AVTRYVDNNFCGPDGYPLDCIKDLLARAGKSMCTLSEQLDFIESKRGVYCCREHEHEIAW 240
TR|R9QTB2|R9QTB2_CVHSA         AVTRYVDNNFCGPDGYPLECIKDLLARAGKSMCTLSEQLDYIESKRGVYCCREHEHEIVW 240
TR|R9QTH2|R9QTH2_CVHSA         VVTRYVDNNFCGPDGYPLECIKDLLARAGKSMCTLSEQLDFIESKRGVYCCREHEHEIAW 240
SP|P0C6U8|R1A_CVHSA            AVTRYVDNNFCGPDGYPLDCIKDFLARAGKSMCTLSEQLDYIESKRGVYCCRDHEHEIAW 240
TR|Q6JH47|Q6JH47_CVHSA         AVTRYVDNNFCGPDGYPLDCIKDFLARAGKSMCTLSEQLDYIESKRGVYCCRDHEHEIAW 240
TR|Q692E5|Q692E5_CVHSA         AVTRYVDNNFCGPDGYPLDCIKDFLARAGKSMCTLSEQLDYIESKRGVYCCRDHEHEIAW 240
SP|P0C6F8|R1A_BCHK3            VVTRYVDNNFCGPDGYPLECIKDFLARAGKSMCTLSEQLDYIESKRGVYCCREHEHEIVW 240
TR|A0A0K1Z0N1|A0A0K1Z0N1_CVHSA AVTRYVDNNFCGPDGYPLECIKGLLARAGKSMCTLSEQLDFIESKRGVYCCREHEHEIAW 240
SP|P0C6F5|R1A_BC279            AFTRYVDNNFCGPDGYPLECIKDLLARAGKSMCTLSEQLDYIESKRGVYCCREHEHEIVW 240
SP|P0C6T7|R1A_BCRP3            ALTRYVDNNFCGPDGYPLECIKDLLARAGKSMCTLSEQLDYIESKRGVYCCRDHGHEIAW 240
                               . ****************:***.:******  *** ****:*::********:* ***.*

QHN73794                       YTERSEKSYELQTPFEIKLAKKFDTFNGECPNFVFPLNSIIKTIQPRVEKKKLDGFMGRI 300
SP|P0C6X7|R1AB_CVHSA           FTERSDKSYEHQTPFEIKSAKKFDTFKGECPKFVFPLNSKVKVIQPRVEKKKTEGFMGRI 300
TR|Q6UZF5|Q6UZF5_CVHSA         FTERSDKSYEHQTPFEIKSAKKFDTFKGECPKFVFPLNSKVKVIQPRVEKKKTEGFMGRI 300
TR|Q6UZF1|Q6UZF1_CVHSA         FTERSDKSYEHQTPFEIKSAKKFDTFKGECPKFVFPLNSKVKVIQPRVEKKKTEGFMGRI 300
TR|Q6JH48|Q6JH48_CVHSA         FTERSDKSYEHQTPFEIKSAKKFDTFKGECPKFVFPLNSKVKVIQPRVEKKKTEGFMGRI 300
TR|Q692E6|Q692E6_CVHSA         FTERSDKSYEHQTPFEIKSAKKFDTFKGECPKFVFPLNSKVKVIQPRVEKKKTEGFMGRI 300
TR|A0A0K1YZY7|A0A0K1YZY7_CVHSA YTERSDKSYEHQTPFDIKSAKKFDTFKEECPKFVFPLNSTVKVIQPRVEKKKTEGFMGRI 300
SP|P0C6W2|R1AB_BCHK3           FTERSEKSYEHQTPFEIKSAKKFDTFKGECPKFVFPLNSKVKVIQPRVEKKKTEGFMGRI 300
SP|P0C6W6|R1AB_BCRP3           FTERSDKSYEHQTPFEIKSAKKFDTFKGECPKFVFPLNSKVKVIQPRVEKKKTEGFMGRI 300
SP|P0C6V9|R1AB_BC279           FTERSEKSYERQTPFEIKSAKKFDTFKGECPKFVFPLNSKVKVIQPRVEKKKTEGFMGRI 300
TR|A0A0U1WHI4|A0A0U1WHI4_CVHSA YTERSDKSYEHQTPFEIKSAKKFDTFKGECPKFVFPLNSKVKVIQPRVEKKKTEGFMGRI 300
TR|A0A0U1WHG0|A0A0U1WHG0_CVHSA YTERSDKSYEHQTPFEVKIAKKFDTFKGECPKFVFPLNSKVKVIQPRVEKKNTEGFMGRI 300
TR|A0A166ZL34|A0A166ZL34_9NIDO YTERSDKSYEHQTPFEVKSAKKFDTFKGECPKFVFPLNSKVKVIQPRVEKKNTEGFMGRI 300
TR|R9QTB2|R9QTB2_CVHSA         FTERSDKSYEHQTPFEIKSAKKFDTFKGECPKFVFPLNSKVKVIQPRVEKKKTEGFMGRI 300
TR|R9QTH2|R9QTH2_CVHSA         FTERSEKSYEHQTPFEIKSAKKFDTFKGECPKFVFPLNSRVKVIQPRVEKKKTEGFMGRI 300
SP|P0C6U8|R1A_CVHSA            FTERSDKSYEHQTPFEIKSAKKFDTFKGECPKFVFPLNSKVKVIQPRVEKKKTEGFMGRI 300
TR|Q6JH47|Q6JH47_CVHSA         FTERSDKSYEHQTPFEIKSAKKFDTFKGECPKFVFPLNSKVKVIQPRVEKKKTEGFMGRI 300
TR|Q692E5|Q692E5_CVHSA         FTERSDKSYEHQTPFEIKSAKKFDTFKGECPKFVFPLNSKVKVIQPRVEKKKTEGFMGRI 300
SP|P0C6F8|R1A_BCHK3            FTERSEKSYEHQTPFEIKSAKKFDTFKGECPKFVFPLNSKVKVIQPRVEKKKTEGFMGRI 300
TR|A0A0K1Z0N1|A0A0K1Z0N1_CVHSA YTERSDKSYEHQTPFDIKSAKKFDTFKEECPKFVFPLNSTVKVIQPRVEKKKTEGFMGRI 300
SP|P0C6F5|R1A_BC279            FTERSEKSYERQTPFEIKSAKKFDTFKGECPKFVFPLNSKVKVIQPRVEKKKTEGFMGRI 300
SP|P0C6T7|R1A_BCRP3            FTERSDKSYEHQTPFEIKSAKKFDTFKGECPKFVFPLNSKVKVIQPRVEKKKTEGFMGRI 300
                               :****:**** ****::* *******: ***:******* :*.********: :******

QHN73794                       RSVYPVASPNECNQMCLSTLMKCDHCGETSWQTGDFVKATCEFCGTENLTKEGATTCGYL 360
SP|P0C6X7|R1AB_CVHSA           RSVYPVASPQECNNMHLSTLMKCNHCDEVSWQTCDFLKATCEHCGTENLVIEGPTTCGYL 360
TR|Q6UZF5|Q6UZF5_CVHSA         RSVYPVASPQECNNMHLSTLMKCNHCDEVSWQTCDFLKATCEHCGTENLVIEGPTTCGYL 360
TR|Q6UZF1|Q6UZF1_CVHSA         RSVYPVASPQECNNMHLSTLMKCNHCDEVSWQTCDFLKATCEHCGTENLVIEGPTTCGYL 360
TR|Q6JH48|Q6JH48_CVHSA         RSVYPVASPQECNNMHLSTLMKCNHCDEVSWQTCDFLKATCEHCGTENLVIEGPTTCGYL 360
TR|Q692E6|Q692E6_CVHSA         RSVYPVASPQECNNMHLSTLMKCNHCDEVSWQTCDFLKATCEHCGTENLVIEGPTTCGYL 360
TR|A0A0K1YZY7|A0A0K1YZY7_CVHSA RSVYPVASPQECNNMHLSTLMKCSHCDEVSWQTCDFLKATCEHCGTENLVVEGPTTCGYL 360
SP|P0C6W2|R1AB_BCHK3           RSVYPVATPQECNDMHLSTLMKCNHCDEVSWQTCDFLKATCEQCGTENLVCEGPTTCGYL 360
SP|P0C6W6|R1AB_BCRP3           RSVYPVATPQECNNMHLSTLMKCNHCDEVSWQTCDFLKATCEQCGTENLVSEGPNTCGYL 360
SP|P0C6V9|R1AB_BC279           RSVYPVATPQECNDMHLSTLMKCNHCDEVSWQTCDFLKATCEQCGTENLVCEGPTTCGYL 360
TR|A0A0U1WHI4|A0A0U1WHI4_CVHSA RSVYQVATPNECNDMHLSVFMKCNHCDEASWQTCDFLKATCEYCGTENPVSEGPTTCGYL 360
TR|A0A0U1WHG0|A0A0U1WHG0_CVHSA RSVYQVATPNECNDMHLSVFMKCNHCDEASWQTCDFLKATCEYCGTENPVSEGPTTCGYL 360
TR|A0A166ZL34|A0A166ZL34_9NIDO RSVYQVATPNECNDMHLSVFMKCNHCDEASWQTCDFLKATCEYCGTENPVSEGPTTCGYL 360
TR|R9QTB2|R9QTB2_CVHSA         RSVYPVATPQECNDMHLSTLMKCNHCDEVSWQTCDFIKATCEQCGTENPVCEGPTTCGYL 360
TR|R9QTH2|R9QTH2_CVHSA         RSVYPVASPGDCNDMHLSTLMKCNHCDEVSWQTCDFLKATCEQCGTENSVREGPTTCGYL 360
SP|P0C6U8|R1A_CVHSA            RSVYPVASPQECNNMHLSTLMKCNHCDEVSWQTCDFLKATCEHCGTENLVIEGPTTCGYL 360
TR|Q6JH47|Q6JH47_CVHSA         RSVYPVASPQECNNMHLSTLMKCNHCDEVSWQTCDFLKATCEHCGTENLVIEGPTTCGYL 360
TR|Q692E5|Q692E5_CVHSA         RSVYPVASPQECNNMHLSTLMKCNHCDEVSWQTCDFLKATCEHCGTENLVIEGPTTCGYL 360
SP|P0C6F8|R1A_BCHK3            RSVYPVATPQECNDMHLSTLMKCNHCDEVSWQTCDFLKATCEQCGTENLVCEGPTTCGYL 360
TR|A0A0K1Z0N1|A0A0K1Z0N1_CVHSA RSVYPVASPQECNNMHLSTLMKCSHCDEVSWQTCDFLKATCEHCGTENLVVEGPTTCGYL 360
SP|P0C6F5|R1A_BC279            RSVYPVATPQECNDMHLSTLMKCNHCDEVSWQTCDFLKATCEQCGTENLVCEGPTTCGYL 360
SP|P0C6T7|R1A_BCRP3            RSVYPVATPQECNNMHLSTLMKCNHCDEVSWQTCDFLKATCEQCGTENLVSEGPNTCGYL 360
                               **** **:* :**:* **.:***.**.*.**** **:***** ***** . ** .*****

QHN73794                       PQNAVVKIYCPACHNSEVGPEHSLAEYHNESGLKTILRKGGRTIAFGGCVFSYVGCHNKC 420
SP|P0C6X7|R1AB_CVHSA           PTNAVVKMPCPACQDPEIGPEHSVADYHNHSNIETRLRKGGRTRCFGGCVFAYVGCYNKR 420
TR|Q6UZF5|Q6UZF5_CVHSA         PTNAVVKMPCPACQDPEIGPEHSVADYHNHSNIETRLRKGGRTRCFGGCVFAYVGCYNKR 420
TR|Q6UZF1|Q6UZF1_CVHSA         PTNAVVKMPCPACQDPEIGPEHSVADYHNHSNIETRLRKGGRTRCFGGCVFAYVGCYNKR 420
TR|Q6JH48|Q6JH48_CVHSA         PTNAVVKMPCPACQDPEIGPEHSVADYHNHSNIETRLRKGGRTRCFGGCVFAYVGCYNKR 420
TR|Q692E6|Q692E6_CVHSA         PTNAVVKMPCPACQDPEIGPEHSVADYHNHSNIETRLRKGGRTRCFGGCVFAYVGCYNKR 420
TR|A0A0K1YZY7|A0A0K1YZY7_CVHSA PINAVVKMPCPACQNKEVGPEHSVADYHNYSNIETRLRKGGRTKCFGGCVFSYVGCYNKR 420
SP|P0C6W2|R1AB_BCHK3           PTNAVVKMPCPACQDPEVGPEHSVADYHNHSNIETRLRKGGRTKCFGGCVFSYVGCYNKR 420
SP|P0C6W6|R1AB_BCRP3           PTNAVVKMPCPACQDPEIGPEHSAADYHNHSNIETRLRKGGRTRCFGGCVFAYVGCYNKR 420
SP|P0C6V9|R1AB_BC279           PANAVVKMPCPACQDPEVGPEHSVADYHNHSNIETRLRKGGRTKCFGGCVFAYVGCYNKR 420
TR|A0A0U1WHI4|A0A0U1WHI4_CVHSA PTNAVVKMPCPACQNKEVGPEHSVADYHNHSNIETRLRKGGRTKCFGGCVFSYVGCYNKR 420
TR|A0A0U1WHG0|A0A0U1WHG0_CVHSA PTNAVVKMPCPACQNKEVGPEHSVADYHNHSSIETRLRKGGRTKCFGGCVFSYVGCYNKR 420
TR|A0A166ZL34|A0A166ZL34_9NIDO PTNAVVKMPCPACQNKEVGPEHSVADYHNHSNIETRLRKGGRTKCFGGCVFSYVGCYNKR 420
TR|R9QTB2|R9QTB2_CVHSA         PTNAVVKMPCPACQDPEVGPEHSVADYHNHSNIETRLRKGGRTKCFGGCVFSYVGCYNKR 420
TR|R9QTH2|R9QTH2_CVHSA         PTNAVLKMPCPACQDPEIGPEHSVADYHNHSNIETRLRKGGRIKCFGGCVFAYVGCYNKR 420
SP|P0C6U8|R1A_CVHSA            PTNAVVKMPCPACQDPEIGPEHSVADYHNHSNIETRLRKGGRTRCFGGCVFAYVGCYNKR 420
TR|Q6JH47|Q6JH47_CVHSA         PTNAVVKMPCPACQDPEIGPEHSVADYHNHSNIETRLRKGGRTRCFGGCVFAYVGCYNKR 420
TR|Q692E5|Q692E5_CVHSA         PTNAVVKMPCPACQDPEIGPEHSVADYHNHSNIETRLRKGGRTRCFGGCVFAYVGCYNKR 420
SP|P0C6F8|R1A_BCHK3            PTNAVVKMPCPACQDPEVGPEHSVADYHNHSNIETRLRKGGRTKCFGGCVFSYVGCYNKR 420
TR|A0A0K1Z0N1|A0A0K1Z0N1_CVHSA PINAVVKMPCPACQNKEVGPEHSVADYHNYSNIETRLRKGGRTKCFGGCVFSYVGCYNKR 420
SP|P0C6F5|R1A_BC279            PANAVVKMPCPACQDPEVGPEHSVADYHNHSNIETRLRKGGRTKCFGGCVFAYVGCYNKR 420
SP|P0C6T7|R1A_BCRP3            PTNAVVKMPCPACQDPEIGPEHSAADYHNHSNIETRLRKGGRTRCFGGCVFAYVGCYNKR 420
                               * ***:*: ****:: *:***** *:*** *.::* ******  .******:****:** 

QHN73794                       AYWVPRASANIGCNHTGVVGEGSEGLNDNLLEILQKEKVNINIVGDFKLNEEIAIILASF 480
SP|P0C6X7|R1AB_CVHSA           AYWVPRASADIGSGHTGITGDNVETLNEDLLEILSRERVNINIVGDFHLNEEVAIILASF 480
TR|Q6UZF5|Q6UZF5_CVHSA         AYWVPRASADIGSGHTGITGDNVETLNEDLLEILSRERVNINIVGDFHLNEEVAIILASF 480
TR|Q6UZF1|Q6UZF1_CVHSA         AYWVPRASADIGSGHTGITGDNVETLNEDLLEILSRERVNINIVGDFHLNEEVAIILASF 480
TR|Q6JH48|Q6JH48_CVHSA         AYWVPRASADIGSGHTGITGDNVETLNEDLLEILSRERVNINIVGDFHLNEEVAIILASF 480
TR|Q692E6|Q692E6_CVHSA         AYWVPRASADIGSGHTGITGDNVETLNEDLLEILSRERVNINIVGDFHLNEEVAIILASF 480
TR|A0A0K1YZY7|A0A0K1YZY7_CVHSA AYWVPRASADIGSNHTGIVGDNVETLNEDLLEILSRERVNINIVGDFQLNEEVAIILASL 480
SP|P0C6W2|R1AB_BCHK3           AYWVPRASANIGANHTGITGENVETLNEDLLEILNRERVNINIVGDFRFNEEVAIILASF 480
SP|P0C6W6|R1AB_BCRP3           AYWVPRASADIGSGHTGITGDNVETLNEDLLEILSRERVNINIVGDFQLNEEVAIILASF 480
SP|P0C6V9|R1AB_BC279           AYWVPRASANIGASHTGITGDNVETLNEDLMEILNRDRVNINIVGDFHLNEEVAIILASF 480
TR|A0A0U1WHI4|A0A0U1WHI4_CVHSA AYWVPRASADIGSNHTGITGDNVEVLNEDLLEILNRERVNINIVGDFQLNEEIAIILASL 480
TR|A0A0U1WHG0|A0A0U1WHG0_CVHSA AYWVPRASANIGSNHTGITGDNVEVLNEDLLEILNRERVNINIVGDFQLNEEIAIILASL 480
TR|A0A166ZL34|A0A166ZL34_9NIDO AYWVPRASANIGSNHTGITGDNVEVLNEDLLEILNRERVNINIVGDFQLNEHIAIILASL 480
TR|R9QTB2|R9QTB2_CVHSA         AYWVPRASANIGANHTGITGDNVETLNEDLLEILSRERVNINIVGEFQLNEEVAIILASF 480
TR|R9QTH2|R9QTH2_CVHSA         AYWVPRASADIGANHTGITGDNVETLNEDLLEILRRERVNINIVGDFQLNEEVAIILASF 480
SP|P0C6U8|R1A_CVHSA            AYWVPRASADIGSGHTGITGDNVETLNEDLLEILSRERVNINIVGDFHLNEEVAIILASF 480
TR|Q6JH47|Q6JH47_CVHSA         AYWVPRASADIGSGHTGITGDNVETLNEDLLEILSRERVNINIVGDFHLNEEVAIILASF 480
TR|Q692E5|Q692E5_CVHSA         AYWVPRASADIGSGHTGITGDNVETLNEDLLEILSRERVNINIVGDFHLNEEVAIILASF 480
SP|P0C6F8|R1A_BCHK3            AYWVPRASANIGANHTGITGENVETLNEDLLEILNRERVNINIVGDFRFNEEVAIILASF 480
TR|A0A0K1Z0N1|A0A0K1Z0N1_CVHSA AYWVPRASADIGSNHTGIVGDNVETLNEDLLEILSRERVNINIVGDFQLNEEVAIILASL 480
SP|P0C6F5|R1A_BC279            AYWVPRASANIGASHTGITGDNVETLNEDLMEILNRDRVNINIVGDFHLNEEVAIILASF 480
SP|P0C6T7|R1A_BCRP3            AYWVPRASADIGSGHTGITGDNVETLNEDLLEILSRERVNINIVGDFQLNEEVAIILASF 480
                               *********:**..***:.*:. * **::*:*** :::*******:*::**.:******:

QHN73794                       SASTSAFVETVKGLDYKAFKQIVESCGNFKVTKGKAKKGAWNIGEQKSILSPLYAFASEA 540
SP|P0C6X7|R1AB_CVHSA           SASTSAFIDTIKSLDYKSFKTIVESCGNYKVTKGKPVKGAWNIGQQRSVLTPLCGFPSQA 540
TR|Q6UZF5|Q6UZF5_CVHSA         SASTSAFIDTIKSLDYKSFKTIVESCGNYKVTKGKPVKGAWNIGQQRSVLTPLCGFPSQA 540
TR|Q6UZF1|Q6UZF1_CVHSA         SASTSAFIDTIKSLDYKSFKTIVESCGNYKVTKGKPVKGAWNIGQQRSVLTPLCGFPSQA 540
TR|Q6JH48|Q6JH48_CVHSA         SASTSAFIDTIKSLDYKSFKTIVESCGNYKVTKGKPVKGAWNIGQQRSVLTPLCGFPSQA 540
TR|Q692E6|Q692E6_CVHSA         SASTSAFIDTIKSLDYKSFKTIVESCGNYKVTKGKPVKGAWNIGQQRSVLTPLCGFPSQA 540
TR|A0A0K1YZY7|A0A0K1YZY7_CVHSA SASTSAFIDTIKSLDYKSFKSIVESCGNYKVTKGKPIKGAWNIGQQRSVLTPLCGFPSQA 540
SP|P0C6W2|R1AB_BCHK3           SASPSAFIETVKGLDYKSFKVIVESCGNYKVTNGKPVTGAWNIGQQRSILTPLCGFPSQA 540
SP|P0C6W6|R1AB_BCRP3           SASTSAFIDTIKSLDYKSFKTIVESCGNYKVTKGKPIKGAWNIGQHRSVLTPLCGFPSQA 540
SP|P0C6V9|R1AB_BC279           SASTCAFVDTVKGLDYKTFKDIVESCGNFKVTRGRAKKGAWNIGQEKSILTPLYGFPSQA 540
TR|A0A0U1WHI4|A0A0U1WHI4_CVHSA SASTSAFVDTVKSLDYKSFKAIVESCGNYKVTKGKPVKGAWNIGQQKSILTPLCGFPSQA 540
TR|A0A0U1WHG0|A0A0U1WHG0_CVHSA SASTSAFVDTVKSLDYKSFKAIVESCGNYKVTKGKPVKSAWNIGQQKSILTPLCGFPSQA 540
TR|A0A166ZL34|A0A166ZL34_9NIDO SASTSAFVDTVKSLDYKSFKAIVESCGNYKVTKGKPVKSAWNIGQQKSILTPLCGFPSQA 540
TR|R9QTB2|R9QTB2_CVHSA         SASTSAFIDTVKSLDYKSFKAIVESCGNYKVTKGKPVKGAWNIGQQRSILTPLCGFPSQA 540
TR|R9QTH2|R9QTH2_CVHSA         SASTSAFIDTVKGLDYKTFKAIVESCGNYKVTKGKPVQGAWNIGQQKSILTPLCGFPSRA 540
SP|P0C6U8|R1A_CVHSA            SASTSAFIDTIKSLDYKSFKTIVESCGNYKVTKGKPVKGAWNIGQQRSVLTPLCGFPSQA 540
TR|Q6JH47|Q6JH47_CVHSA         SASTSAFIDTIKSLDYKSFKTIVESCGNYKVTKGKPVKGAWNIGQQRSVLTPLCGFPSQA 540
TR|Q692E5|Q692E5_CVHSA         SASTSAFIDTIKSLDYKSFKTIVESCGNYKVTKGKPVKGAWNIGQQRSVLTPLCGFPSQA 540
SP|P0C6F8|R1A_BCHK3            SASPSAFIETVKGLDYKSFKVIVESCGNYKVTNGKPVTGAWNIGQQRSILTPLCGFPSQA 540
TR|A0A0K1Z0N1|A0A0K1Z0N1_CVHSA SASTSAFIDTIKSLDYKSFKSIVESCGNYKVTKGKPIKGAWNIGQQRSVLTPLCGFPSQA 540
SP|P0C6F5|R1A_BC279            SASTCAFVDTVKGLDYKTFKDIVESCGNFKVTRGRAKKGAWNIGQEKSILTPLYGFPSQA 540
SP|P0C6T7|R1A_BCRP3            SASTSAFIDTIKSLDYKSFKTIVESCGNYKVTKGKPIKGAWNIGQHRSVLTPLCGFPSQA 540
                               *** .**::*:*.****:** *******:***.*:   .*****:.:*:*:** .* *.*

QHN73794                       ARVVRSIFSRTLETAQNSVRVLQKAAITILDGISQYSLRLIDAMMFTSDLATNNLVVMAY 600
SP|P0C6X7|R1AB_CVHSA           AGVIRSIFARTLDAANHSIPDLQRAAVTILDGISEQSLRLVDAMVYTSDLLTNSVIIMAY 600
TR|Q6UZF5|Q6UZF5_CVHSA         AGVIRSIFARTLDAANHSIPDLQRAAVTILDGISEQSLRLVDAMVYTSDLLTNSVIIMAY 600
TR|Q6UZF1|Q6UZF1_CVHSA         AGVIRSIFARTLDAANHSIPDLQRAAVTILDGISEQSLRLVDAMVYTSDLLTNSVIIMAY 600
TR|Q6JH48|Q6JH48_CVHSA         AGVIRSIFARTLDAANHSIPDLQRAAVTILDGISEQSLRLVDAMVYTSDLLTNSVIIMAY 600
TR|Q692E6|Q692E6_CVHSA         AGVIRSIFARTLDAANHSIPDLQRAAVTILDGISEQSLRLVDAMVYTSDLLTNSVIIMAY 600
TR|A0A0K1YZY7|A0A0K1YZY7_CVHSA AGVIRSIFARTLDAANHSIPDLQRAAVTILGGISEQSLRLVDAMVYTSDLLTNSVIVMAY 600
SP|P0C6W2|R1AB_BCHK3           AGVIRSIFSRTLDAANHSILDLQRAAVTTLDGISEQSLRLVDAMVYTSDLLTNSVVVMAY 600
SP|P0C6W6|R1AB_BCRP3           AGVIRSIFSRTLDAANHSIPDLQRAAVTILDSISEQSLRLVDAMVYTSNLLTNSVIIMAY 600
SP|P0C6V9|R1AB_BC279           AGVIRSIFTRALDTANHSIPDLQRAAITILDGISEQSLRLIDAMVYTSDLLTNSVIVMAY 600
TR|A0A0U1WHI4|A0A0U1WHI4_CVHSA AGVIRSIFSRTLDAANNSIPDLQRAAVTILGDISEQSLRLVDAMVCTSDLITNSVIIMAY 600
TR|A0A0U1WHG0|A0A0U1WHG0_CVHSA AGVIRSIFSRTLDAANNSIPDLQRAAVTILGGISEQSLRLVDAMVCTSDLITNSVVIMAY 600
TR|A0A166ZL34|A0A166ZL34_9NIDO AGVIRSIFSRTLDAANNSIPDLQRAAVTILGGISEQSLRLVDAMVCTSDLITNSVVIMAY 600
TR|R9QTB2|R9QTB2_CVHSA         AGVIRSIFSRTLDAANHSIPDLQRAAVTILDGISEQSLRLVDAMVYTSDLITNSVIVMAY 600
TR|R9QTH2|R9QTH2_CVHSA         ASVIRSIFSRTLDAANHSIPDLQKAAVTILDGISEHSLRLVDAMTYTSDLFTNSVIIMAY 600
SP|P0C6U8|R1A_CVHSA            AGVIRSIFARTLDAANHSIPDLQRAAVTILDGISEQSLRLVDAMVYTSDLLTNSVIIMAY 600
TR|Q6JH47|Q6JH47_CVHSA         AGVIRSIFARTLDAANHSIPDLQRAAVTILDGISEQSLRLVDAMVYTSDLLTNSVIIMAY 600
TR|Q692E5|Q692E5_CVHSA         AGVIRSIFARTLDAANHSIPDLQRAAVTILDGISEQSLRLVDAMVYTSDLLTNSVIIMAY 600
SP|P0C6F8|R1A_BCHK3            AGVIRSIFSRTLDAANHSILDLQRAAVTTLDGISEQSLRLVDAMVYTSDLLTNSVVVMAY 600
TR|A0A0K1Z0N1|A0A0K1Z0N1_CVHSA AGVIRSIFARTLDAANHSIPDLQRAAVTILGGISEQSLRLVDAMVYTSDLLTNSVIVMAY 600
SP|P0C6F5|R1A_BC279            AGVIRSIFTRALDTANHSIPDLQRAAITILDGISEQSLRLIDAMVYTSDLLTNSVIVMAY 600
SP|P0C6T7|R1A_BCRP3            AGVIRSIFSRTLDAANHSIPDLQRAAVTILDSISEQSLRLVDAMVYTSNLLTNSVIIMAY 600
                               * *:****:*:*::*::*:  **:**:* *..**: ****:***  **:* **.:::***

QHN73794                       ITGGVVQLTSQWLTNIFGTVYEKLKPVLDWLEEKFKEGVEFLRDGWEIVKFISTCACEIV 660
SP|P0C6X7|R1AB_CVHSA           VTGGLVQQTSQWLSNLLGTTVEKLRPIFEWIEAKLSAGVEFLKDAWEILKFLITGVFDIV 660
TR|Q6UZF5|Q6UZF5_CVHSA         VTGGLVQQTSQWLSNLLGTTVEKLRPIFEWIEAKLSAGVEFLKDAWEILKFLITGVFDIV 660
TR|Q6UZF1|Q6UZF1_CVHSA         VTGGLVQQTSQWLSNLLGTTVEKLRPIFEWIEAKLSAGVEFLKDAWEILKFLITGVFDIV 660
TR|Q6JH48|Q6JH48_CVHSA         VTGGLVQQTSQWLSNLLGTTVEKLRPIFEWIEAKLSAGVEFLKDAWEILKFLITGVFDIV 660
TR|Q692E6|Q692E6_CVHSA         VTGGLVQQTSQWLSNLLGTTVEKLRPIFEWIEAKLSAGVEFLKDAWEILKFLITGVFDIV 660
TR|A0A0K1YZY7|A0A0K1YZY7_CVHSA VTGGLVQQTSQWLSNLLGTTVEKLRPIFAWIEAKLSAGVEFLKDAWEILKFLITGVFDIV 660
SP|P0C6W2|R1AB_BCHK3           VTGGLVQQTMQWLSNMLGTAVDKLKPVFTWVEAKLSAGVEFLRDAWEILKFLITGVFDVI 660
SP|P0C6W6|R1AB_BCRP3           VTGGLVQQTSQWLSNLLDTTVEKLRPIFAWIEAKLSAGVEFLKDAWEILKFLITGVFDIV 660
SP|P0C6V9|R1AB_BC279           VTGGLVQQITQWLSNMLGTTVDKLKPVFTWVEAKLSAGIEFLRDAWEILKFLVTGVFDIV 660
TR|A0A0U1WHI4|A0A0U1WHI4_CVHSA VTGGLVQQTVQWLSNVLGTTVDKLKPVFTWLETKLNAGIEFLKDAWEILKFLVTGVFDIV 660
TR|A0A0U1WHG0|A0A0U1WHG0_CVHSA VTGGLVQQTVQWLSNVLGTTVDKLKPVFTWLETKLNAGIEFLKDAWEILKFLVTGVFDIV 660
TR|A0A166ZL34|A0A166ZL34_9NIDO VTGGLVQQTVQWLSNVLGTTVDKLKPVFTWLETKLNAGIEFLKDAWEILKFLVTGVFDIV 660
TR|R9QTB2|R9QTB2_CVHSA         VTGGLVQQTTQWLSNMLGTTVEKLKPVFTWIETKLSAGVEFLRDAWEILKFLVTGVFDIV 660
TR|R9QTH2|R9QTH2_CVHSA         VTGGLVQQVSQWLSNLVGSAAEKLRPVFAWVESRLSDGIEFLKDAWEILKFLIRGVFDIV 660
SP|P0C6U8|R1A_CVHSA            VTGGLVQQTSQWLSNLLGTTVEKLRPIFEWIEAKLSAGVEFLKDAWEILKFLITGVFDIV 660
TR|Q6JH47|Q6JH47_CVHSA         VTGGLVQQTSQWLSNLLGTTVEKLRPIFEWIEAKLSAGVEFLKDAWEILKFLITGVFDIV 660
TR|Q692E5|Q692E5_CVHSA         VTGGLVQQTSQWLSNLLGTTVEKLRPIFEWIEAKLSAGVEFLKDAWEILKFLITGVFDIV 660
SP|P0C6F8|R1A_BCHK3            VTGGLVQQTMQWLSNMLGTAVDKLKPVFTWVEAKLSAGVEFLRDAWEILKFLITGVFDVI 660
TR|A0A0K1Z0N1|A0A0K1Z0N1_CVHSA VTGGLVQQTSQWLSNLLGTTVEKLRPIFAWIEAKLSAGVEFLKDAWEILKFLITGVFDIV 660
SP|P0C6F5|R1A_BC279            VTGGLVQQITQWLSNMLGTTVDKLKPVFTWVEAKLSAGIEFLRDAWEILKFLVTGVFDIV 660
SP|P0C6T7|R1A_BCRP3            VTGGLVQQTSQWLSNLLDTTVEKLRPIFAWIEAKLSAGVEFLKDAWEILKFLITGVFDIV 660
                               :***:**   ***:*:..:. :**:*:: *:* ::. *:***:*.***:**:   . :::

QHN73794                       GGQIVTCAKEIKESVQTFFKLVNKFLALCADSIIIGGAKLKALNLGETFVTHSKGLYRKC 720
SP|P0C6X7|R1AB_CVHSA           KGQIQVASDNIKDCVKCFIDVVNKALEMCIDQVTIAGAKLRSLNLGEVFIAQSKGLYRQC 720
TR|Q6UZF5|Q6UZF5_CVHSA         KGQIQVASDNIKDCVKCFIDVVNKALEMCIDQVTIAGAKLRSLNLGEVFIAQSKGLYRQC 720
TR|Q6UZF1|Q6UZF1_CVHSA         KGQIQVASDNIKDCVKCFIDVVNKALEMCIDQVTIAGAKLRSLNLGEVFIAQSKGLYRQC 720
TR|Q6JH48|Q6JH48_CVHSA         KGQIQVASDNIKDCVKCFIDVVNKALEMCIDQVTIAGAKLRSLNLGEVFIAQSKGLYRQC 720
TR|Q692E6|Q692E6_CVHSA         KGQIQVASDNIKDCVKCFIDVVNKALEMCIDQVTIAGAKLRSLNLGEVFIAQSKGLYRQC 720
TR|A0A0K1YZY7|A0A0K1YZY7_CVHSA KGQIQVASDNIKDCVKCFIDIVNKALEMCIDQVTIAGVKLRSLNLGEVFIAQSKGLYRQC 720
SP|P0C6W2|R1AB_BCHK3           KGQIQVATDNIKECVKIFLGVVNKALEMCLDQVTIAGTKLRALNLGEVFIAQSRGLYRQC 720
SP|P0C6W6|R1AB_BCRP3           KGQIQVASDNIKDCVKCFVDVVNKALEMCIDQVTIAGAKLRSLNLGEVFIAQSKGLYRQC 720
SP|P0C6V9|R1AB_BC279           KGQIQVASDNLKECVKAFLDVLNKALEMCIDQVIIAGAKLRTLNLGEVFIAQSKGLYRQC 720
TR|A0A0U1WHI4|A0A0U1WHI4_CVHSA KGQIRVFSDNLKECVKTFVGVVNKALEMCIDQVTIAGTKVRSLNLGEVFIAQSKGLYRQC 720
TR|A0A0U1WHG0|A0A0U1WHG0_CVHSA KGQIRVFSDNLKECVKTFVGVVNKALEMCIDQVTIAGTKVRSLNLGEVLIAQSKGLYRRC 720
TR|A0A166ZL34|A0A166ZL34_9NIDO KGQIRVFSDNLKECVKTFVGVVNKALEMCIDQVTIAGTKVRSLNLGEVLIAQSKGLYRRC 720
TR|R9QTB2|R9QTB2_CVHSA         KGQIQVASDNLKECVKTFLDVINKALEMCIDQVTIAGAKMRSLNLGEIFIAQSKGLYRQC 720
TR|R9QTH2|R9QTH2_CVHSA         KGQIQVTSDNIKECVKSFIDVINKALEMCIDYVTVAGTKLRSLNLGEIFIAQSKGLYRQC 720
SP|P0C6U8|R1A_CVHSA            KGQIQVASDNIKDCVKCFIDVVNKALEMCIDQVTIAGAKLRSLNLGEVFIAQSKGLYRQC 720
TR|Q6JH47|Q6JH47_CVHSA         KGQIQVASDNIKDCVKCFIDVVNKALEMCIDQVTIAGAKLRSLNLGEVFIAQSKGLYRQC 720
TR|Q692E5|Q692E5_CVHSA         KGQIQVASDNIKDCVKCFIDVVNKALEMCIDQVTIAGAKLRSLNLGEVFIAQSKGLYRQC 720
SP|P0C6F8|R1A_BCHK3            KGQIQVATDNIKECVKIFLGVVNKALEMCLDQVTIAGTKLRALNLGEVFIAQSRGLYRQC 720
TR|A0A0K1Z0N1|A0A0K1Z0N1_CVHSA KGQIQVASDNIKDCVKCFIDIVNKALEMCIDQVTIAGVKLRSLNLGEVFIAQSKGLYRQC 720
SP|P0C6F5|R1A_BC279            KGQIQVASDNLKECVKAFLDVLNKALEMCIDQVIIAGAKLRTLNLGEVFIAQSKGLYRQC 720
SP|P0C6T7|R1A_BCRP3            KGQIQVASDNIKDCVKCFVDVVNKALEMCIDQVTIAGAKLRSLNLGEVFIAQSKGLYRQC 720
                                *** . :.::*:.*: *. ::** * :* * : :.*.*:::***** ::::*:****:*

QHN73794                       VKSREETGLLMPLKAPKEIIFLEGETLPTEVLTEEVVLKTGDLQPLEQPTSEAVEAPLVG 780
SP|P0C6X7|R1AB_CVHSA           IRGKEQLQLLMPLKAPKEVTFLEGDSHDTVLTSEEVVLKNGELEALETPVDSFTNGAIVG 780
TR|Q6UZF5|Q6UZF5_CVHSA         IRGKEQLQLLMPLKAPKEVTFLEGDSHDTVLTSEEVVLKNGELEALETPVDSFTNGAIVG 780
TR|Q6UZF1|Q6UZF1_CVHSA         IRGKEQLQLLMPLKAPKEVTFLEGDSHDTVLTSEEVVLKNGELEALETPVDSFTNGAIVG 780
TR|Q6JH48|Q6JH48_CVHSA         IRGKEQLQLLMPLKAPKEVTFLEGDSHDTVLTSEEVVLKNGELEALETPVDSFTNGAIVG 780
TR|Q692E6|Q692E6_CVHSA         IRGKEQLQLLMPLKAPKEVTFLEGDSHDTVLTSEEVVLKNGELEALETPVDSFTNGAIVG 780
TR|A0A0K1YZY7|A0A0K1YZY7_CVHSA IRGKEQLQLLMPLKAPKEVTFLEGDSHDTVLTSEEVVLKNGELEALETPVDSFTNGAVVG 780
SP|P0C6W2|R1AB_BCHK3           IRGKEQLQLLMPLKAPKEVTFLEGDAHDTVLTSEEVVLKSGELEALETPIDSFTSGAVVG 780
SP|P0C6W6|R1AB_BCRP3           IRGKEQLQLLMPLKAPKEVTFLEGDSHDTVLTSEEVVLKNGELEALETPVDSFTNGAVVG 780
SP|P0C6V9|R1AB_BC279           IRGKEQLQLLMPLRAPKEVTFFEGDSHDTVFTSEEVVLKNGELEALETPVDSFTNGAVIG 780
TR|A0A0U1WHI4|A0A0U1WHI4_CVHSA VRGKEQLQLLMPLKAPKEVTFLEGDSHDTVLISEEVVLKNGELEALETPVDSFINGAVVG 780
TR|A0A0U1WHG0|A0A0U1WHG0_CVHSA VRGKEQLQLLMPLKAPKEVTFLEGDSHDTVLISEEVVLKNGELEALETPVDSFTNGAVVG 780
TR|A0A166ZL34|A0A166ZL34_9NIDO VRGKEQLQLLMPLKAPKEVTFLEGDSHDTVLISEEVVLKNGELEALETPVDSFTKGAVVG 780
TR|R9QTB2|R9QTB2_CVHSA         IRGKEQLQLLMPLKAPKEVTFLDGDSHDTVLTSEEVVLKNGELEALETPVDSFTNGAVVG 780
TR|R9QTH2|R9QTH2_CVHSA         IRGKEQLQLLMPLKAPKDVTFFEGDVHDTVLTSEEVVLKNGELEALETPVDSFTNGAIVG 780
SP|P0C6U8|R1A_CVHSA            IRGKEQLQLLMPLKAPKEVTFLEGDSHDTVLTSEEVVLKNGELEALETPVDSFTNGAIVG 780
TR|Q6JH47|Q6JH47_CVHSA         IRGKEQLQLLMPLKAPKEVTFLEGDSHDTVLTSEEVVLKNGELEALETPVDSFTNGAIVG 780
TR|Q692E5|Q692E5_CVHSA         IRGKEQLQLLMPLKAPKEVTFLEGDSHDTVLTSEEVVLKNGELEALETPVDSFTNGAIVG 780
SP|P0C6F8|R1A_BCHK3            IRGKEQLQLLMPLKAPKEVTFLEGDAHDTVLTSEEVVLKSGELEALETPIDSFTSGAVVG 780
TR|A0A0K1Z0N1|A0A0K1Z0N1_CVHSA IRGKEQLQLLMPLKAPKEVTFLEGDSHDTVLTSEEVVLKNGELEALETPVDSFTNGAVVG 780
SP|P0C6F5|R1A_BC279            IRGKEQLQLLMPLRAPKEVTFFEGDSHDTVFTSEEVVLKNGELEALETPVDSFTNGAVIG 780
SP|P0C6T7|R1A_BCRP3            IRGKEQLQLLMPLKAPKEVTFLEGDSHDTVLTSEEVVLKNGELEALETPVDSFTNGAVVG 780
                               ::.:*:  *****:***:: *::*:   * . :******.*:*: ** * ..  .. ::*

QHN73794                       TPVCINGLMLLEIKDTEKYCALAPNMMVTNNTFTLKGGAPTK-VTFGDDTVIEVQGYKSV 839
SP|P0C6X7|R1AB_CVHSA           TPVCVNGLMLLEIKDKEQYCALSPGLLATNNVFRLKGGAPIKGVTFGEDTVWEVQGYKNV 840
TR|Q6UZF5|Q6UZF5_CVHSA         TPVCVNGLMLLEIKDKEQYCALSPGLLATNNVFRLKGGAPIKGVTFGEDTVWEVQGYKNV 840
TR|Q6UZF1|Q6UZF1_CVHSA         TPVCVNGLMLLEIKDKEQYCALSPGLLATNNVFRLKGGAPIKGVTFGEDTVWEVQGYKNV 840
TR|Q6JH48|Q6JH48_CVHSA         TPVCVNGLMLLEIKDKEQYCALSPGLLATNNVFRLKGGAPIKGVTFGEDTVWEVQGYKNV 840
TR|Q692E6|Q692E6_CVHSA         TPVCVNGLMLLEIKDKEQYCALSPGLLATNNVFRLKGGAPIKGVTFGEDTVWEVQGYKNV 840
TR|A0A0K1YZY7|A0A0K1YZY7_CVHSA TPVCVNGLMLLELKDKEQYCALSPGLLATNNVFRLKGGAPIKGVTFGENTVLEVQGYKNV 840
SP|P0C6W2|R1AB_BCHK3           TPVCINGLMLLELENKEQYCALSPGLLATNNVFRLKGGAPVKGVTFGEDTVLEVQGYKNV 840
SP|P0C6W6|R1AB_BCRP3           TPVCINGLMLLEIKANEQYCALSPGLLATNNVFRLKGGAPTKGVTFGEDTVVEVQGYKNV 840
SP|P0C6V9|R1AB_BC279           TPVCVNGLMLLELKDKEQYCALSPGLLATNNVFSLKGGAPVKGVTFGEDTVLEVQGYKNV 840
TR|A0A0U1WHI4|A0A0U1WHI4_CVHSA NPVCVNGLMLLELKDKEQYCALSPGLLATNNVFRLNGGAPVKGVTFGENTVLEVQGYKNV 840
TR|A0A0U1WHG0|A0A0U1WHG0_CVHSA TPVCVNGLMLLELKDKEQYCALSPGLLATNNVFRLNGGAPVKSVTFGENTVLEVQGYKNV 840
TR|A0A166ZL34|A0A166ZL34_9NIDO TPVCVNGLMLLELKDKEQYCALSPGLLATNNVFRLNGGAPVKSVTFGENTVLEVQGYKNV 840
TR|R9QTB2|R9QTB2_CVHSA         TPVCVNGLMLLELKDKEQYCALSPGLLATNNVFRLKGGAPVKGVTFGEDTVLEVQGYKNV 840
TR|R9QTH2|R9QTH2_CVHSA         TPVCINGLMLLELKDKEQYCALSPGLLATNNVFRLKGGAPTKGVTFGEDTVVEVQGYKNV 840
SP|P0C6U8|R1A_CVHSA            TPVCVNGLMLLEIKDKEQYCALSPGLLATNNVFRLKGGAPIKGVTFGEDTVWEVQGYKNV 840
TR|Q6JH47|Q6JH47_CVHSA         TPVCVNGLMLLEIKDKEQYCALSPGLLATNNVFRLKGGAPIKGVTFGEDTVWEVQGYKNV 840
TR|Q692E5|Q692E5_CVHSA         TPVCVNGLMLLEIKDKEQYCALSPGLLATNNVFRLKGGAPIKGVTFGEDTVWEVQGYKNV 840
SP|P0C6F8|R1A_BCHK3            TPVCINGLMLLELENKEQYCALSPGLLATNNVFRLKGGAPVKGVTFGEDTVLEVQGYKNV 840
TR|A0A0K1Z0N1|A0A0K1Z0N1_CVHSA TPVCVNGLMLLELKDKEQYCALSPGLLATNNVFRLKGGAPIKGVTFGENTVLEVQGYKNV 840
SP|P0C6F5|R1A_BC279            TPVCVNGLMLLELKDKEQYCALSPGLLATNNVFSLKGGAPVKGVTFGEDTVLEVQGYKNV 840
SP|P0C6T7|R1A_BCRP3            TPVCINGLMLLEIKANEQYCALSPGLLATNNVFRLKGGAPTKGVTFGEDTVVEVQGYKNV 840
                               .***:*******:: .*:****:*.::.***.* *:**** * ****::** ******.*

QHN73794                       NITFELDERIDKVLNEKCSAYTVELGTEVNEFACVVADAVIKTLQPVSELLTPLGIDLDE 899
SP|P0C6X7|R1AB_CVHSA           RITFELDERVDKVLNEKCSVYTVESGTEVTEFACVVAEAVVKTLQPVSDLLTNMGIDLDE 900
TR|Q6UZF5|Q6UZF5_CVHSA         RITFELDERVDKVLNEKCSVYTVESGTEVTEFACVVAEAVVKTLQPVSDLLTNMGIDLDE 900
TR|Q6UZF1|Q6UZF1_CVHSA         RITFELDERVDKVLNEKCSVYTVESGTEVTEFACVVAEAVVKTLQPVSDLLTNMGIDLDE 900
TR|Q6JH48|Q6JH48_CVHSA         RITFELDERVDKVLNEKCSVYTVESGTEVTEFACVVAEAVVKTLQPVSDLLTNMGIDLDE 900
TR|Q692E6|Q692E6_CVHSA         RITFELDERVDKVLNEKCSVYTVESGTEVTEFACVVAEAVVKTLQPVSDLLTNMGIDLDE 900
TR|A0A0K1YZY7|A0A0K1YZY7_CVHSA KITFELDERVDKVLNEKCSVYTVESGTEVNEFACVVAETVVKTLQPVSDLLTEMGVVLDE 900
SP|P0C6W2|R1AB_BCHK3           KITFELDVRVDKVLNEKCSVYTVESGTEVTEFACVVAEAVVKTLQPVSDLLTPMGIDLDE 900
SP|P0C6W6|R1AB_BCRP3           RITFELDERVDKVLNEKCSVYTVESGTEVTEFACVVAEAVVKTLQPVSDLLTNMGIDLDE 900
SP|P0C6V9|R1AB_BC279           KITFELDERVDKVLNEKCSVYTVESGTEVTEFACVVAEAVVKTLQPVSDLLTNMGIDLDE 900
TR|A0A0U1WHI4|A0A0U1WHI4_CVHSA KITFELDERVDKVLNEKCSVYTVESGTEVTEFACVVAEAVVKTLQPVSDLLTKMGIDLDE 900
TR|A0A0U1WHG0|A0A0U1WHG0_CVHSA KITFELDERVDKVLNEKCSVYTVEFGTEVTEFACIVAEAIVKTLQPVSDLLTKMGIDLDE 900
TR|A0A166ZL34|A0A166ZL34_9NIDO KITFELDERVDKVLNEKCSVYTVESGTEVTEFACVVAEAIVKTLQPVSDLLTKMGIDLDE 900
TR|R9QTB2|R9QTB2_CVHSA         RITFELDERVDKVLNEKCSVYTVESGTEVTEFACVVAEAVVKTLQPVSDLLTNMGIDLDE 900
TR|R9QTH2|R9QTH2_CVHSA         KITFELDERVDKVLNEKCSVYTVESGTEVSEFACVVAEAVVKTLQPVSDLLTNMGIDLDE 900
SP|P0C6U8|R1A_CVHSA            RITFELDERVDKVLNEKCSVYTVESGTEVTEFACVVAEAVVKTLQPVSDLLTNMGIDLDE 900
TR|Q6JH47|Q6JH47_CVHSA         RITFELDERVDKVLNEKCSVYTVESGTEVTEFACVVAEAVVKTLQPVSDLLTNMGIDLDE 900
TR|Q692E5|Q692E5_CVHSA         RITFELDERVDKVLNEKCSVYTVESGTEVTEFACVVAEAVVKTLQPVSDLLTNMGIDLDE 900
SP|P0C6F8|R1A_BCHK3            KITFELDVRVDKVLNEKCSVYTVESGTEVTEFACVVAEAVVKTLQPVSDLLTPMGIDLDE 900
TR|A0A0K1Z0N1|A0A0K1Z0N1_CVHSA KITFELDERVDKVLNEKCSVYTVESGTEVNEFACVVAETVVKTLQPVSDLLTEMGVVLDE 900
SP|P0C6F5|R1A_BC279            KITFELDERVDKVLNEKCSVYTVESGTEVTEFACVVAEAVVKTLQPVSDLLTNMGIDLDE 900
SP|P0C6T7|R1A_BCRP3            RITFELDERVDKVLNEKCSVYTVESGTEVTEFACVVAEAVVKTLQPVSDLLTNMGIDLDE 900
                               .****** *:*********.**** ****.****:**::::*******:*** :*: ***

QHN73794                       WSMATYYLFDESGEFKLASHMYCSFYPPDEDEEEGD-CEEEE-FEPSTQYEYGTEDDYQG 957
SP|P0C6X7|R1AB_CVHSA           WSVATFYLFDDAGEENFSSRMYCSFYPPDEEEEDDA-ECEEEEIDETCEHEYGTEDDYQG 959
TR|Q6UZF5|Q6UZF5_CVHSA         WSVATFYLFDDAGEENFSSRMYCSFYPPDEEEEDDA-ECEEEEIDETCEHEYGTEDDYQG 959
TR|Q6UZF1|Q6UZF1_CVHSA         WSVATFYLFDDAGEENFSSRMYCSFYPPDEEEEDDA-ECEEEEIDETCEHEYGTEDDYQG 959
TR|Q6JH48|Q6JH48_CVHSA         WSVATFYLFDDAGEENFSSRMYCSFYPPDEEEEDDA-ECEEEEIDETCEHEYGTEDDYQG 959
TR|Q692E6|Q692E6_CVHSA         WSVATFYLFDDAGEENFSSRMYCSFYPPDEEEEDDA-ECEEEEIDETCEHEYGTEDDYQG 959
TR|A0A0K1YZY7|A0A0K1YZY7_CVHSA WSVATFYLFDDAGEENLSSRMYCSFYPPDEEEEDDV-ECEEEEIDETCEHEYGTEDDYQG 959
SP|P0C6W2|R1AB_BCHK3           WSVATFYLFDDAGEEKLSSRMYCSFYPPDEEEDCEECEDEE----ETCEHEYGTEDDYKG 956
SP|P0C6W6|R1AB_BCRP3           WSVATFYLFDDSGEEKLSSRMYCSFYPPDEEEDCEEYEEEEEVSERTCEHEYGTEEDYKG 960
SP|P0C6V9|R1AB_BC279           WSVATFYLFDDAGEEKLSSRMYCSFYPPDEEEDCEEYEDEEEIPEETCEHEYGTEDDYKG 960
TR|A0A0U1WHI4|A0A0U1WHI4_CVHSA WSVATFYLFDDAGEEKLSSRMYCSFYPPDEEEDCEEYEGEEEVPDGTCEHEYGTEDDYKG 960
TR|A0A0U1WHG0|A0A0U1WHG0_CVHSA WSVATFYLFDDAGEEKLSSRMYCSFYPPDEEEDCEECEDEEEVPCETCEHEYGTEDDYKG 960
TR|A0A166ZL34|A0A166ZL34_9NIDO WSVATFYLFDDAGEEKLSSRMYCSFYPPDEEEDCEEYEDEEEVPDETCEHEYGTEDDYKG 960
TR|R9QTB2|R9QTB2_CVHSA         WSVATFYLFDDAGEEKLSSRMYCSFYPPDEEEECEEYEEEEEVPEQTCEHEYGTEDDYKG 960
TR|R9QTH2|R9QTH2_CVHSA         WSVATFYLFDDSGEENLSSRMYCSFYPPDEEEEGDAECEEEEIADETCEHEYGTEDDYQG 960
SP|P0C6U8|R1A_CVHSA            WSVATFYLFDDAGEENFSSRMYCSFYPPDEEEEDDA-ECEEEEIDETCEHEYGTEDDYQG 959
TR|Q6JH47|Q6JH47_CVHSA         WSVATFYLFDDAGEENFSSRMYCSFYPPDEEEEDDA-ECEEEEIDETCEHEYGTEDDYQG 959
TR|Q692E5|Q692E5_CVHSA         WSVATFYLFDDAGEENFSSRMYCSFYPPDEEEEDDA-ECEEEEIDETCEHEYGTEDDYQG 959
SP|P0C6F8|R1A_BCHK3            WSVATFYLFDDAGEEKLSSRMYCSFYPPDEEEDCEECEDEE----ETCEHEYGTEDDYKG 956
TR|A0A0K1Z0N1|A0A0K1Z0N1_CVHSA WSVATFYLFDDAGEENLSSRMYCSFYPPDEEEEDDV-ECEEEEIDETCEHEYGTEDDYQG 959
SP|P0C6F5|R1A_BC279            WSVATFYLFDDAGEEKLSSRMYCSFYPPDEEEDCEEYEDEEEIPEETCEHEYGTEDDYKG 960
SP|P0C6T7|R1A_BCRP3            WSVATFYLFDDSGEEKLSSRMYCSFYPPDEEEDCEEYEEEEEVSERTCEHEYGTEEDYKG 960
                               **:**:****::** :::*:**********:*:      **     : ::*****:**:*

QHN73794                       KPLEFGATSAALQPEE-EQEEDWLDDDSQQTVGQQDGSEDNQTTTIQTIVEVQPQLEMEL 1016
SP|P0C6X7|R1AB_CVHSA           LPLEFGASAETVRVEE-EEEEDWLDDTTEQSEIEPEP----------------------- 995
TR|Q6UZF5|Q6UZF5_CVHSA         LPLEFGASAETVRVEE-EEEEDWLDDTTEQSEIEPEP----------------------- 995
TR|Q6UZF1|Q6UZF1_CVHSA         LPLEFGASAETVRVEE-EEEEDWLDDTTEQSEIEPEP----------------------- 995
TR|Q6JH48|Q6JH48_CVHSA         LPLEFGASAETVRVEE-EEEEDWLDDTTEQSEIEPEP----------------------- 995
TR|Q692E6|Q692E6_CVHSA         LPLEFGASAETVRVEE-EEEEDWLDDTTEQSEIEPEP----------------------- 995
TR|A0A0K1YZY7|A0A0K1YZY7_CVHSA LPLEFGASAETVQVEE-EEEEDWLDDTTEQSEIEPEP----------------------- 995
SP|P0C6W2|R1AB_BCHK3           LPLEFGASTETPHVEEEEEEEDWLDDAI---EAEPEP----------------------- 990
SP|P0C6W6|R1AB_BCRP3           LPLEFGASTDIIQVEE-QEEEDWLDDAV---EAEPEP----------------------- 993
SP|P0C6V9|R1AB_BC279           LPLEFGASTEIQQVDE-EEEEDWLEEAI---AAKPEP----------------------- 993
TR|A0A0U1WHI4|A0A0U1WHI4_CVHSA LPLEFGSSTEIQQ--VDDEEEDWLDDAG---EAEPEP----------------------- 992
TR|A0A0U1WHG0|A0A0U1WHG0_CVHSA LPLECGSSIEIQQ--VEDEEEDWLDDAG---EAEPEP----------------------- 992
TR|A0A166ZL34|A0A166ZL34_9NIDO LPLEFGSSIEIQQ--VADEEEDWLDDAG---EAEPEP----------------------- 992
TR|R9QTB2|R9QTB2_CVHSA         LPLEFGASTQQV---DEEEEEDWLDE------AEPEP----------------------- 988
TR|R9QTH2|R9QTH2_CVHSA         LPMEFGASTETVQVEE-EEEEDWLDDTTEQSEIEPEP----------------------- 996
SP|P0C6U8|R1A_CVHSA            LPLEFGASAETVRVEE-EEEEDWLDDTTEQSEIEPEP----------------------- 995
TR|Q6JH47|Q6JH47_CVHSA         LPLEFGASAETVRVEE-EEEEDWLDDTTEQSEIEPEP----------------------- 995
TR|Q692E5|Q692E5_CVHSA         LPLEFGASAETVRVEE-EEEEDWLDDTTEQSEIEPEP----------------------- 995
SP|P0C6F8|R1A_BCHK3            LPLEFGASTETPHVEEEEEEEDWLDDAI---EAEPEP----------------------- 990
TR|A0A0K1Z0N1|A0A0K1Z0N1_CVHSA LPLEFGASAETVQVEE-EEEEDWLDDTTEQSEIEPEP----------------------- 995
SP|P0C6F5|R1A_BC279            LPLEFGASTEIQQVDE-EEEEDWLEEAI---AAKPEP----------------------- 993
SP|P0C6T7|R1A_BCRP3            LPLEFGASTDIIQVEE-QEEEDWLDDAV---EAEPEP----------------------- 993
                                *:* *::         ::*****::       : :                        

QHN73794                       TPVVQTIEVNSFSGYLKLTDNVYIKNADIVEEAKKVKPTVVVNAANVYLKHGGGVAGALN 1076
SP|P0C6X7|R1AB_CVHSA           E-PTPEEPVNQFTGYLKLTDNVAIKCVDIVKEAQSANPMVIVNAANIHLKHGGGVAGALN 1054
TR|Q6UZF5|Q6UZF5_CVHSA         E-PTPEEPVNQFTGYLKLTDNVAIKCVDIVKEAQSANPMVIVNAANIHLKHGGGVAGALN 1054
TR|Q6UZF1|Q6UZF1_CVHSA         E-PTPEEPVNQFTGYLKLTDNVAIKCVDIVKEAQSANPMVIVNAANIHLKHGGGVAGALN 1054
TR|Q6JH48|Q6JH48_CVHSA         E-PTPEEPVNQFTGYLKLTDNVAIKCVDIVKEAQSANPMVIVNAANIHLKHGGGVAGALN 1054
TR|Q692E6|Q692E6_CVHSA         E-PTPEEPVNQFTGYLKLTDNVAIKCVDIVKEAQSANPMVIVNAANIHLKHGGGVAGALN 1054
TR|A0A0K1YZY7|A0A0K1YZY7_CVHSA E-STPEEPVNQFTGYLKLTDNVAIKCVDIVKEAQSANPMVVVNAANIHLKHGGGVAGALN 1054
SP|P0C6W2|R1AB_BCHK3           E-PLPEEPVNQFVGYLKLTDNVAIKCIDIVKEAQSAKPTVIVNAANTHLKHGGGVAGALN 1049
SP|P0C6W6|R1AB_BCRP3           E-PLHEEPVNQLTGYLKLTDNVAIKCVDIVEEAQNANPMVIVNAANIHLKHGGGVAGALN 1052
SP|P0C6V9|R1AB_BC279           E-PLPEEPVNQFTGYLKLTDNVAIKCVDIVKEAQHAKPTVIVNAANVHLKHGGGVAGALN 1052
TR|A0A0U1WHI4|A0A0U1WHI4_CVHSA E-PLPEEPVNQFTGYFKLTDNVAIKCVDIVKEAQSAKPAVIVNAANIHLKHGGGVAGALN 1051
TR|A0A0U1WHG0|A0A0U1WHG0_CVHSA E-SLPEEPVNQFTGYFKLTDNVAIKCVDIVKEAQSAKPTVIVNAANIHLKHVGGVAGALN 1051
TR|A0A166ZL34|A0A166ZL34_9NIDO E-PLPEEPVNQFTGYFKLTDNVAIKCVDIVKEAQSAKPTVIVNAANIHLKHGGGVAGALN 1051
TR|R9QTB2|R9QTB2_CVHSA         E-SLSEEPVNQFTGYLKLTDNVAIKCVDIVKEAQSARPEVIVNAANIHLKHGGGVAGALN 1047
TR|R9QTH2|R9QTH2_CVHSA         E-PTSEEPVNQFTGYLKLTDNVAIKCVDIVKEAQNANPTVIVNAANVHLKHGGGVAGALN 1055
SP|P0C6U8|R1A_CVHSA            E-PTPEEPVNQFTGYLKLTDNVAIKCVDIVKEAQSANPMVIVNAANIHLKHGGGVAGALN 1054
TR|Q6JH47|Q6JH47_CVHSA         E-PTPEEPVNQFTGYLKLTDNVAIKCVDIVKEAQSANPMVIVNAANIHLKHGGGVAGALN 1054
TR|Q692E5|Q692E5_CVHSA         E-PTPEEPVNQFTGYLKLTDNVAIKCVDIVKEAQSANPMVIVNAANIHLKHGGGVAGALN 1054
SP|P0C6F8|R1A_BCHK3            E-PLPEEPVNQFVGYLKLTDNVAIKCIDIVKEAQSAKPTVIVNAANTHLKHGGGVAGALN 1049
TR|A0A0K1Z0N1|A0A0K1Z0N1_CVHSA E-STPEEPVNQFTGYLKLTDNVAIKCVDIVKEAQSANPMVVVNAANIHLKHGGGVAGALN 1054
SP|P0C6F5|R1A_BC279            E-PLPEEPVNQFTGYLKLTDNVAIKCVDIVKEAQHAKPTVIVNAANVHLKHGGGVAGALN 1052
SP|P0C6T7|R1A_BCRP3            E-PLHEEPVNQLTGYLKLTDNVAIKCVDIVEEAQNANPMVIVNAANIHLKHGGGVAGALN 1052
                                       **.: **:****** **  ***:**: ..* *:***** :*** ********

QHN73794                       KATNNAMQVESDDYIATNGPLKVGGSCVLSGHNLAKHCLHVVGPNVNKGEDIQLLKSAYE 1136
SP|P0C6X7|R1AB_CVHSA           KATNGAMQKESDDYIKLNGPLTVGGSCLLSGHNLAKKCLHVVGPNLNAGEDIQLLKAAYE 1114
TR|Q6UZF5|Q6UZF5_CVHSA         KATNGAMQKESDDYIKLNGPLTVGGSCLLSGHNLAKKCLHVVGPNLNAGEDIQLLKAAYE 1114
TR|Q6UZF1|Q6UZF1_CVHSA         KATNGAMQKESDDYIKLNGPLTVGGSCLLSGHNLAKKCLHVVGPNLNAGEDIQLLKAAYE 1114
TR|Q6JH48|Q6JH48_CVHSA         KATNGAMQKESDDYIKLNGPLTVGGSCLLSGHNLAKKCLHVVGPNLNAGEDIQLLKAAYE 1114
TR|Q692E6|Q692E6_CVHSA         KATNGAMQKESDDYIKLNGPLTVGGSCLLSGHNLAKKCLHVVGPNLNAGEDIQLLKAAYE 1114
TR|A0A0K1YZY7|A0A0K1YZY7_CVHSA KATNGAMQRESDDYIKLNGPLTVGGSCLLSGHNLAKKCLHVVGPNLNAGEDIQLLKAAYE 1114
SP|P0C6W2|R1AB_BCHK3           KATNGAMQNESDEYIRQNGPLTVGGSCLLSGHNLAEKCLHVVGPNLNAGEDVQLLKRAYE 1109
SP|P0C6W6|R1AB_BCRP3           KATNGAMQKESDHYIKLNGPLTVGGSCLLSGHNLAKKCLHVVGPNLNAGEDIQLLKAAYE 1112
SP|P0C6V9|R1AB_BC279           KATNGAMQQESDDYIKKNGPLTVGGSCLLSGHNLAKKCMHVVGPNLNAGEDVQLLKAAYA 1112
TR|A0A0U1WHI4|A0A0U1WHI4_CVHSA KATNGAMQQESDDYIKRNGPLTVGGSCLLSGHNLAKKCMHVVGPNLNAGEDVQLLKAAYN 1111
TR|A0A0U1WHG0|A0A0U1WHG0_CVHSA KATNGAMQQESDDYIKRNGPLTVGGSCLLSGHNLAKKCMHVVGPNLNAGEDVQLLKAAYD 1111
TR|A0A166ZL34|A0A166ZL34_9NIDO KATNGAMQQESDDYIKRNGPLTVGGSCLLSGHNLAKKCMHVVGPNLNAGEDVQLLKAAYD 1111
TR|R9QTB2|R9QTB2_CVHSA         KATNGAMQQESDDYIKQNGPLTVGGSCLLSGHNLAKKCMHVVGPNLNAGEDVQLLKAAYE 1107
TR|R9QTH2|R9QTH2_CVHSA         KATNGAMQKESDDYIKLNGPLTVGGSCLLSGHNLAKKCLHVVGPNLNVGEDIQLLKAAYE 1115
SP|P0C6U8|R1A_CVHSA            KATNGAMQKESDDYIKLNGPLTVGGSCLLSGHNLAKKCLHVVGPNLNAGEDIQLLKAAYE 1114
TR|Q6JH47|Q6JH47_CVHSA         KATNGAMQKESDDYIKLNGPLTVGGSCLLSGHNLAKKCLHVVGPNLNAGEDIQLLKAAYE 1114
TR|Q692E5|Q692E5_CVHSA         KATNGAMQKESDDYIKLNGPLTVGGSCLLSGHNLAKKCLHVVGPNLNAGEDIQLLKAAYE 1114
SP|P0C6F8|R1A_BCHK3            KATNGAMQNESDEYIRQNGPLTVGGSCLLSGHNLAEKCLHVVGPNLNAGEDVQLLKRAYE 1109
TR|A0A0K1Z0N1|A0A0K1Z0N1_CVHSA KATNGAMQRESDDYIKLNGPLTVGGSCLLSGHNLAKKCLHVVGPNLNAGEDIQLLKAAYE 1114
SP|P0C6F5|R1A_BC279            KATNGAMQQESDDYIKKNGPLTVGGSCLLSGHNLAKKCMHVVGPNLNAGEDVQLLKAAYA 1112
SP|P0C6T7|R1A_BCRP3            KATNGAMQKESDHYIKLNGPLTVGGSCLLSGHNLAKKCLHVVGPNLNAGEDIQLLKAAYE 1112
                               ****.*** ***.**  ****.*****:*******::*:******:* ***:**** ** 

QHN73794                       NFNQHEVLLAPLLSAGIFGADPIHSLRVCVDTVRTNVYLAVFDKNLYDKLVSSFLEMKSE 1196
SP|P0C6X7|R1AB_CVHSA           NFNSQDILLAPLLSAGIFGAKPLQSLQVCVQTVRTQVYIAVNDKALYEQVVMDYLDNLKP 1174
TR|Q6UZF5|Q6UZF5_CVHSA         NFNSQDILLAPLLSAGIFGAKPLQSLQVCVQTVRTQVYIAVNDKALYEQVVMDYLDNLKP 1174
TR|Q6UZF1|Q6UZF1_CVHSA         NFNSQDILLAPLLSAGIFGAKPLQSLQVCVQTVRTQVYIAVNDKALYEQVVMDYLDNLKP 1174
TR|Q6JH48|Q6JH48_CVHSA         NFNSQDILLAPLLSAGIFGAKPLQSLQVCVQTVRTQVYIAVNDKALYEQVVMDYLDNLKP 1174
TR|Q692E6|Q692E6_CVHSA         NFNSQDILLAPLLSAGIFGAKPLQSLQVCVQTVRTQVYIAVNDKALYEQVVMDYLDNLKP 1174
TR|A0A0K1YZY7|A0A0K1YZY7_CVHSA NFNSQDTLLAPLLSAGIFGAKPLQSLQVCVQTVRTQVYIAVNDRALYEQVVMDYLDSLKP 1174
SP|P0C6W2|R1AB_BCHK3           NFNSQDVLLAPLLSAGIFGAKPLQSLKMCVEIVRTQVYLAVNDKSLYDQIVLDYLDSLKP 1169
SP|P0C6W6|R1AB_BCRP3           NFNSQDILLAPLLSAGIFGAKPLQSLQMCVQTVRTQVYIVVNDKVLYEQVVMDYLDSLKP 1172
SP|P0C6V9|R1AB_BC279           NFNSQDVLLAPLLSAGIFGAKPLQSLKMCVETVRTQVYFAVNDQDLYDHVVLGYLDSLKP 1172
TR|A0A0U1WHI4|A0A0U1WHI4_CVHSA NFNSQDVLLAPLLSAGIFGAKPLQSLKMCVEVVRTQVYLAVNDRSLYDQVVLDYLDSLKP 1171
TR|A0A0U1WHG0|A0A0U1WHG0_CVHSA NFNSQDVLLAPLLSAGIFGAKPLQSLKMCVEVVRTQVYLAVNDRSLYDRVVLDYLDSLKP 1171
TR|A0A166ZL34|A0A166ZL34_9NIDO NFNSQNVLLAPLLSAGIFGAKPLQSLKMCVEVVRTQVYLAVNDRSLYDQVVLDYLDSLKP 1171
TR|R9QTB2|R9QTB2_CVHSA         NFNSQDVLLAPLLSAGIFGAKPLQSLKVCVEVVHTQVYIAVNDKSLYDQVVLDYLDSLKP 1167
TR|R9QTH2|R9QTH2_CVHSA         NFNSQDTLLAPLLSAGIFGAKPLQSLQVCVQTVRTQVYIAVNDKALYEQVVMDYLDSLKP 1175
SP|P0C6U8|R1A_CVHSA            NFNSQDILLAPLLSAGIFGAKPLQSLQVCVQTVRTQVYIAVNDKALYEQVVMDYLDNLKP 1174
TR|Q6JH47|Q6JH47_CVHSA         NFNSQDILLAPLLSAGIFGAKPLQSLQVCVQTVRTQVYIAVNDKALYEQVVMDYLDNLKP 1174
TR|Q692E5|Q692E5_CVHSA         NFNSQDILLAPLLSAGIFGAKPLQSLQVCVQTVRTQVYIAVNDKALYEQVVMDYLDNLKP 1174
SP|P0C6F8|R1A_BCHK3            NFNSQDVLLAPLLSAGIFGAKPLQSLKMCVEIVRTQVYLAVNDKSLYDQIVLDYLDSLKP 1169
TR|A0A0K1Z0N1|A0A0K1Z0N1_CVHSA NFNSQDTLLAPLLSAGIFGAKPLQSLQVCVQTVRTQVYIAVNDRALYEQVVMDYLDSLKP 1174
SP|P0C6F5|R1A_BC279            NFNSQDVLLAPLLSAGIFGAKPLQSLKMCVETVRTQVYFAVNDQDLYDHVVLGYLDSLKP 1172
SP|P0C6T7|R1A_BCRP3            NFNSQDILLAPLLSAGIFGAKPLQSLQMCVQTVRTQVYIVVNDKVLYEQVVMDYLDSLKP 1172
                               ***.:: *************.*::**::**: *:*:**:.* *: **:::* .:*:  . 

QHN73794                       KQVEQKIAEIPKEEVKPF--------ITESKPSVEQRKQDDKKIKACVEEVTTTLEETKF 1248
SP|P0C6X7|R1AB_CVHSA           RVEAPKQEEPPNTEDSKTE----------EKSVVQKPVDVKPKIKACIDEVTTTLEETKF 1224
TR|Q6UZF5|Q6UZF5_CVHSA         RVEAPKQEEPPNTEDSKTE----------EKSVVQKPVDVKPKIKACIDEVTTTLEETKF 1224
TR|Q6UZF1|Q6UZF1_CVHSA         RVEAPKQEEPPNTEDSKTE----------EKSVVQKPVDVKPKIKACIDEVTTTLEETKF 1224
TR|Q6JH48|Q6JH48_CVHSA         RVEAPKQEEPPNTEDSKTE----------EKSVVQKPVDVKPKIKACIDEVTTTLEETKF 1224
TR|Q692E6|Q692E6_CVHSA         RVEAPKQEEPPNTEDSKTE----------EKSVVQKPVDVKPKIKACIDEVTTTLEETKF 1224
TR|A0A0K1YZY7|A0A0K1YZY7_CVHSA RVEAPKQEEPPKTERPKVE----------EKSVVQKPVDVKPKIKACINEVTTTLEETKF 1224
SP|P0C6W2|R1AB_BCHK3           KVESPNKEEEPKLEEPKA-----------VQPVAEKPVDVKPKIKACIDEVTTTLEETKF 1218
SP|P0C6W6|R1AB_BCRP3           KVEAPKQEVLPKAEYPKVD----------EKSVVQKTIDVKPKIKACIDEVTTTLEETKF 1222
SP|P0C6V9|R1AB_BC279           KVETPTQENLELKEQPAVETLTQENLELEELPVIEKPVDV--KFKARIEEVNTSLEETKF 1230
TR|A0A0U1WHI4|A0A0U1WHI4_CVHSA KVESPKKEENPKLEEPKA-----------KQPA-EKPVDVKPKIKACVEEVTTTLEETKL 1219
TR|A0A0U1WHG0|A0A0U1WHG0_CVHSA KVEFPKKEENPKLEESKA-----------KQPV-EKPVDVKPKIKACVEEVTTTLEETKL 1219
TR|A0A166ZL34|A0A166ZL34_9NIDO KVEFPKKEENPKLEEPKA-----------KQPV-EKPVDVKPKIKACVEEVTTTLEETKL 1219
TR|R9QTB2|R9QTB2_CVHSA         KVESPKKEENPKLEEPKM-----------EQPAVEKPVDVKPKIKACIDEVTTTLEETKF 1216
TR|R9QTH2|R9QTH2_CVHSA         RVEAPKQEEPPKTEDPKIE----------EKSVVQKPVDVKPKIKACIDEVTTTLEETKF 1225
SP|P0C6U8|R1A_CVHSA            RVEAPKQEEPPNTEDSKTE----------EKSVVQKPVDVKPKIKACIDEVTTTLEETKF 1224
TR|Q6JH47|Q6JH47_CVHSA         RVEAPKQEEPPNTEDSKTE----------EKSVVQKPVDVKPKIKACIDEVTTTLEETKF 1224
TR|Q692E5|Q692E5_CVHSA         RVEAPKQEEPPNTEDSKTE----------EKSVVQKPVDVKPKIKACIDEVTTTLEETKF 1224
SP|P0C6F8|R1A_BCHK3            KVESPNKEEEPKLEEPKA-----------VQPVAEKPVDVKPKIKACIDEVTTTLEETKF 1218
TR|A0A0K1Z0N1|A0A0K1Z0N1_CVHSA RVEAPKQEEPPKTERPKVE----------EKSVVQKPVDVKPKIKACINEVTTTLEETKF 1224
SP|P0C6F5|R1A_BC279            KVETPTQENLELKEQPAVETLTQENLELEELPVIEKPVDV--KFKARIEEVNTSLEETKF 1230
SP|P0C6T7|R1A_BCRP3            KVEAPKQEVLPKAEYPKVD----------EKSVVQKTIDVKPKIKACIDEVTTTLEETKF 1222
                               :    .       *                    ::  :   *:** ::**.*:*****:

QHN73794                       LTENLLLYIDINGNLHPDSATLVSDIDITFLKKDAPYIVGDVVQEGVLTAVVIPTKKAGG 1308
SP|P0C6X7|R1AB_CVHSA           LTNKLLLFADINGKLYHDSQNMLRGEDMSFLEKDAPYMVGDVITSGDITCVVIPSKKAGG 1284
TR|Q6UZF5|Q6UZF5_CVHSA         LTNKLLLFADINGKLYHDSQNMLRGEDMSFLEKDAPYMVGDVITSGDITCVVIPSKKAGG 1284
TR|Q6UZF1|Q6UZF1_CVHSA         LTNKLLLFADINGKLYHDSQNMLRGEDMSFLEKDAPYMVGDVITSGDITCVVIPSKKAGG 1284
TR|Q6JH48|Q6JH48_CVHSA         LTNKLLLFADINGKLYHDSQNMLRGEDMSFLEKDAPYMVGDVITSGDITCVVIPSKKAGG 1284
TR|Q692E6|Q692E6_CVHSA         LTNKLLLFADINGKLYHDSQNMLRGEDMSFLEKDAPYMVGDVITSGDITCVVIPSKKAGG 1284
TR|A0A0K1YZY7|A0A0K1YZY7_CVHSA LTNKLLLFADINGKLYRDSQNMLRGEDMSFLEKDAPYMVGDVITSGDITCVVIPSKKAGG 1284
SP|P0C6W2|R1AB_BCHK3           LTNKLLLFADINGKLYQDSQNMLRGEDMSFLEKDAPYIVGDVITSGDITCVIIPAKKSGG 1278
SP|P0C6W6|R1AB_BCRP3           LTNKLLLFTDINGKLYQDSKNMLRGEDMSFLEKDAPYMVGDVITSGDITCVVIPSKKAGG 1282
SP|P0C6V9|R1AB_BC279           LTSRLLLFADINGKLYQDSQNMLRGEDMFFLEKDAPYIVGDVISSGDITCVIIPAKKAGG 1290
TR|A0A0U1WHI4|A0A0U1WHI4_CVHSA LTRNLLLFADINGKLYPDSQNMLRGEDMSFLEKDAPYVVGDVITSGDITCVIIPAKKAGG 1279
TR|A0A0U1WHG0|A0A0U1WHG0_CVHSA LTQNLLLFADINGKPYPDSQNMLRGEDMSFLEKNAPYVVGDVITSGDITCVIIPAKRAGG 1279
TR|A0A166ZL34|A0A166ZL34_9NIDO LTQNLLLFADINGKPYPDSQNMLRGEDMSFLEKNAPYVVGDVITSGDITCVIIPAKKAGG 1279
TR|R9QTB2|R9QTB2_CVHSA         LTNKLLLFADINGKLYQDSQNMLRGEDTSFLEKDAPYIVGDVITSGDITCAIIPAKKAGG 1276
TR|R9QTH2|R9QTH2_CVHSA         LTNKLLLFADINGKLYHDSQNMLRGEDISFLEKDAPYMVGDVITSGDITCVIIPSKKAGG 1285
SP|P0C6U8|R1A_CVHSA            LTNKLLLFADINGKLYHDSQNMLRGEDMSFLEKDAPYMVGDVITSGDITCVVIPSKKAGG 1284
TR|Q6JH47|Q6JH47_CVHSA         LTNKLLLFADINGKLYHDSQNMLRGEDMSFLEKDAPYMVGDVITSGDITCVVIPSKKAGG 1284
TR|Q692E5|Q692E5_CVHSA         LTNKLLLFADINGKLYHDSQNMLRGEDMSFLEKDAPYMVGDVITSGDITCVVIPSKKAGG 1284
SP|P0C6F8|R1A_BCHK3            LTNKLLLFADINGKLYQDSQNMLRGEDMSFLEKDAPYIVGDVITSGDITCVIIPAKKSGG 1278
TR|A0A0K1Z0N1|A0A0K1Z0N1_CVHSA LTNKLLLFADINGKLYRDSQNMLRGEDMSFLEKDAPYMVGDVITSGDITCVVIPSKKAGG 1284
SP|P0C6F5|R1A_BC279            LTSRLLLFADINGKLYQDSQNMLRGEDMFFLEKDAPYIVGDVISSGDITCVIIPAKKAGG 1290
SP|P0C6T7|R1A_BCRP3            LTNKLLLFTDINGKLYQDSKNMLRGEDMSFLEKDAPYMVGDVITSGDITCVVIPSKKAGG 1282
                               ** .***: ****: : ** .:: . *  **:*:***:****: .* :*..:**:*::**

QHN73794                       TTEMLAKALRKVPTDNYITTYPGQGLNGYTVEEAKTVLKKCKSAFYILPSIISNEKQEIL 1368
SP|P0C6X7|R1AB_CVHSA           TTEMLSRALKKVPVDEYITTYPGQGCAGYTLEEAKTALKKCKSAFYVLPSEAPNAKEEIL 1344
TR|Q6UZF5|Q6UZF5_CVHSA         TTEMLSRALKKVPVDEYITTYPGQGCAGYTLEEAKTALKKCKSAFYVLPSEAPNAKEEIL 1344
TR|Q6UZF1|Q6UZF1_CVHSA         TTEMLSRALKKVPVDEYITTYPGQGCAGYTLEEAKTALKKCKSAFYVLPSEAPNAKEEIL 1344
TR|Q6JH48|Q6JH48_CVHSA         TTEMLSRALKKVPVDEYITTYPGQGCAGYTLEEAKTALKKCKSAFYVLPSEAPNAKEEIL 1344
TR|Q692E6|Q692E6_CVHSA         TTEMLSRALKKVPVDEYITTYPGQGCAGYTLEEAKTALKKCKSAFYVLPSEAPNAKEEIL 1344
TR|A0A0K1YZY7|A0A0K1YZY7_CVHSA TTEMLSRALKKVPVGEYITTYPGQGCAGYTLEEAKTILKKCKSEFYVLPSETPNAKEEVL 1344
SP|P0C6W2|R1AB_BCHK3           TTEMLARALKEVPVAEYITTYPGQGCAGYTLEEAKTALKKCKSAFYVLPSETPNEKEEVL 1338
SP|P0C6W6|R1AB_BCRP3           TTEMLSRALKKVPINEYITTYPGQGCAGYTLEEAKTALKKCKSAFYVLPSETPNAKEEIL 1342
SP|P0C6V9|R1AB_BC279           TTEMLAKALKKVPVSEYITTYPGQGCAGYTLEEAKTALRKCKSVFYVLPSKTPNDKEEIL 1350
TR|A0A0U1WHI4|A0A0U1WHI4_CVHSA TTEMLAKALKKVPVCEYITTYPGQGCAGYTLEEAKTALKRCKSAFYVLPSKTPNVKDEIL 1339
TR|A0A0U1WHG0|A0A0U1WHG0_CVHSA TTEMLAKALKKVPVCEYITTYPGQGCAGYTLEEAKTALKRCKSAFYVLPSKTPNVKDEIL 1339
TR|A0A166ZL34|A0A166ZL34_9NIDO TTEMLAKALKKVPVCEYITTYPGQGCAGYTLEEAKTALKRCKSAFYVLPSKTPNVKDEIL 1339
TR|R9QTB2|R9QTB2_CVHSA         TTEMLAKALKKVPVGEYITTYPGQGCAGYTLDEAKTALKKCKSAFYVLPSETPNEKEEIL 1336
TR|R9QTH2|R9QTH2_CVHSA         TTEMLSRALKKVPVDEYITTYPGQGCAGYTLEEAKTALKKCKSAFYVLPSESPNAKEEIL 1345
SP|P0C6U8|R1A_CVHSA            TTEMLSRALKKVPVDEYITTYPGQGCAGYTLEEAKTALKKCKSAFYVLPSEAPNAKEEIL 1344
TR|Q6JH47|Q6JH47_CVHSA         TTEMLSRALKKVPVDEYITTYPGQGCAGYTLEEAKTALKKCKSAFYVLPSEAPNAKEEIL 1344
TR|Q692E5|Q692E5_CVHSA         TTEMLSRALKKVPVDEYITTYPGQGCAGYTLEEAKTALKKCKSAFYVLPSEAPNAKEEIL 1344
SP|P0C6F8|R1A_BCHK3            TTEMLARALKEVPVAEYITTYPGQGCAGYTLEEAKTALKKCKSAFYVLPSETPNEKEEVL 1338
TR|A0A0K1Z0N1|A0A0K1Z0N1_CVHSA TTEMLSRALKKVPVGEYITTYPGQGCAGYTLEEAKTILKKCKSEFYVLPSETPNAKEEVL 1344
SP|P0C6F5|R1A_BC279            TTEMLAKALKKVPVSEYITTYPGQGCAGYTLEEAKTALRKCKSVFYVLPSKTPNDKEEIL 1350
SP|P0C6T7|R1A_BCRP3            TTEMLSRALKKVPINEYITTYPGQGCAGYTLEEAKTALKKCKSAFYVLPSETPNAKEEIL 1342
                               *****::**::**  :*********  ***::**** *::*** **:***   * *:*:*

QHN73794                       GTVSWNLREMLAHAEETRKLMPVCVETKAIVSTIQRKYKGIKIQEGVVDYGARFYFYTSK 1428
SP|P0C6X7|R1AB_CVHSA           GTVSWNLREMLAHAEETRKLMPICMDVRAIMATIQRKYKGIKIQEGIVDYGVRFFFYTSK 1404
TR|Q6UZF5|Q6UZF5_CVHSA         GTVSWNLREMLAHAEETRKLMPICMDVRAIMATIQRKYKGIKIQEGIVDYGVRFFFYTSK 1404
TR|Q6UZF1|Q6UZF1_CVHSA         GTVSWNLREMLAHAEETRKLMPICMDVRAIMATIQRKYKGIKIQEGIVDYGVRFFFYTSK 1404
TR|Q6JH48|Q6JH48_CVHSA         GTVSWNLREMLAHAEETRKLMPICMDVRAIMATIQRKYKGIKIQEGIVDYGVRFFFYTSK 1404
TR|Q692E6|Q692E6_CVHSA         GTVSWNLREMLAHAEETRKLMPICMDVRAIMATIQRKYKGIKIQEGIVDYGVRFFFYTSK 1404
TR|A0A0K1YZY7|A0A0K1YZY7_CVHSA GTVSWNLREMLAHAEETRKLMPICMDIRAIMATIQRKYKGIKIQEGIVDYGVRFFFYTSK 1404
SP|P0C6W2|R1AB_BCHK3           GTVSWNLREMLAHAEETRKLMPICLDVRAIMATIQRKYKGIKVQEGIVDYGVRFFFYTSK 1398
SP|P0C6W6|R1AB_BCRP3           GTVSWNLREMLAHAEETRKLMPVCMDVRAIMATIQRKYKGIKIQEGIVDYGVRFFFYTSK 1402
SP|P0C6V9|R1AB_BC279           GTVSWNLREMLAHAEETRKLMLICMDVKALMSTIHRRYKGIKVQEGIVDYGVRFFFYTSK 1410
TR|A0A0U1WHI4|A0A0U1WHI4_CVHSA GTVSWNLREMLAHAEETRKLMPICMDIRAIMATIQRKYKGIKIQEGIVDYGVRFFFYTSK 1399
TR|A0A0U1WHG0|A0A0U1WHG0_CVHSA GTVSWNLREMLAHAEETRKLMPICMDIRAIMATIQRKYKGIRIQEGIVDYGVRFFFYTSK 1399
TR|A0A166ZL34|A0A166ZL34_9NIDO GTVSWNLREMLAHAEETRKLMPICMDIRAIMATIQRKYKGIRIQEGIVDYGVRFFFYTSK 1399
TR|R9QTB2|R9QTB2_CVHSA         GTVSWNLREMLAHAEETRKLMPVCMDVRAIMATIQRKYKGIKIQEGIVDYGVRFFFYTSK 1396
TR|R9QTH2|R9QTH2_CVHSA         GTVSWNLREMLAHAEETRKLMPICMDVRAIMATIQRKYKGIKIQEGIVDYGVRFFFYTSK 1405
SP|P0C6U8|R1A_CVHSA            GTVSWNLREMLAHAEETRKLMPICMDVRAIMATIQRKYKGIKIQEGIVDYGVRFFFYTSK 1404
TR|Q6JH47|Q6JH47_CVHSA         GTVSWNLREMLAHAEETRKLMPICMDVRAIMATIQRKYKGIKIQEGIVDYGVRFFFYTSK 1404
TR|Q692E5|Q692E5_CVHSA         GTVSWNLREMLAHAEETRKLMPICMDVRAIMATIQRKYKGIKIQEGIVDYGVRFFFYTSK 1404
SP|P0C6F8|R1A_BCHK3            GTVSWNLREMLAHAEETRKLMPICLDVRAIMATIQRKYKGIKVQEGIVDYGVRFFFYTSK 1398
TR|A0A0K1Z0N1|A0A0K1Z0N1_CVHSA GTVSWNLREMLAHAEETRKLMPICMDIRAIMATIQRKYKGIKIQEGIVDYGVRFFFYTSK 1404
SP|P0C6F5|R1A_BC279            GTVSWNLREMLAHAEETRKLMLICMDVKALMSTIHRRYKGIKVQEGIVDYGVRFFFYTSK 1410
SP|P0C6T7|R1A_BCRP3            GTVSWNLREMLAHAEETRKLMPVCMDVRAIMATIQRKYKGIKIQEGIVDYGVRFFFYTSK 1402
                               ********************* :*:: :*:::**:*:****::***:****.**:*****

QHN73794                       TTVASLINTLNDLNETLVTMPLGYVTHGLNLEEAARYMRSLKVPATVSVSSPDAVTAYNG 1488
SP|P0C6X7|R1AB_CVHSA           EPVASIITKLNSLNEPLVTMPIGYVTHGFNLEEAARCMRSLKAPAVVSVSSPDAVTTYNG 1464
TR|Q6UZF5|Q6UZF5_CVHSA         EPVASIITKLNSLNEPLVTMPIGYVTHGFNLEEAARCMRSLKAPAVVSVSSPDAVTTYNG 1464
TR|Q6UZF1|Q6UZF1_CVHSA         EPVASIITKLNSLNEPLVTMPIGYVTHGFNLEEAARCMRSLKAPAVVSVSSPDAVTTYNG 1464
TR|Q6JH48|Q6JH48_CVHSA         EPVASIITKLNSLNEPLVTMPIGYVTHGFNLEEAARCMRSLKAPAVVSVSSPDAVTTYNG 1464
TR|Q692E6|Q692E6_CVHSA         EPVASIITKLNSLNEPLVTMPIGYVTHGFNLEEAARCMRSLKAPAVVSVSSPDAVTTYNG 1464
TR|A0A0K1YZY7|A0A0K1YZY7_CVHSA EPVASIITKLNSLNEPLITMPIGYVTHGFNLEEAARCMRSLKAPAVVSVSSPDAVTTYNG 1464
SP|P0C6W2|R1AB_BCHK3           EPVASIITKLNSLNEPLVTMPIGYVTHGLNLEEAARCMRSLKAPAVVSVSSPDAVTAYNG 1458
SP|P0C6W6|R1AB_BCRP3           EPVASIITKLNSLNEPLVTMPIGYVTHGFNLEEAARCMRSLKAPAIVSVSSPDAVTTYNG 1462
SP|P0C6V9|R1AB_BC279           EPVASIITKLNLLNEPLVTMPIGYVTHGLNLEEAARCMRSLKAPAVVSVSSPDAVTTYNG 1470
TR|A0A0U1WHI4|A0A0U1WHI4_CVHSA EPVASIITKLNSLNEPLITMPIGYVTHGFNLEEAARCMRSLKAPAVVSVSSPDAVTTYNG 1459
TR|A0A0U1WHG0|A0A0U1WHG0_CVHSA EPVASIITKLNSLNEPLITMPIGYVTHGFNLEEAARCMRSLKAPAVVSVSSPDAVTTYNG 1459
TR|A0A166ZL34|A0A166ZL34_9NIDO EPVASIITKLNSLNEPLITMPIGYVTHGFNLEEAARCMRSLKAPAVVSVSSPDAVTTYNG 1459
TR|R9QTB2|R9QTB2_CVHSA         EPVASIITKLNSLNEPLVTMPIGYVTHGFNLEEAARCMRSLKAPAVVSVSSPDAVTTYNG 1456
TR|R9QTH2|R9QTH2_CVHSA         EPVASIITKLNSLNEPLVTMPIGYVTHGFNLEEAARCMRSLKAPAVVSVSSPDAVTTYNG 1465
SP|P0C6U8|R1A_CVHSA            EPVASIITKLNSLNEPLVTMPIGYVTHGFNLEEAARCMRSLKAPAVVSVSSPDAVTTYNG 1464
TR|Q6JH47|Q6JH47_CVHSA         EPVASIITKLNSLNEPLVTMPIGYVTHGFNLEEAARCMRSLKAPAVVSVSSPDAVTTYNG 1464
TR|Q692E5|Q692E5_CVHSA         EPVASIITKLNSLNEPLVTMPIGYVTHGFNLEEAARCMRSLKAPAVVSVSSPDAVTTYNG 1464
SP|P0C6F8|R1A_BCHK3            EPVASIITKLNSLNEPLVTMPIGYVTHGLNLEEAARCMRSLKAPAVVSVSSPDAVTAYNG 1458
TR|A0A0K1Z0N1|A0A0K1Z0N1_CVHSA EPVASIITKLNSLNEPLITMPIGYVTHGFNLEEAARCMRSLKAPAVVSVSSPDAVTTYNG 1464
SP|P0C6F5|R1A_BC279            EPVASIITKLNLLNEPLVTMPIGYVTHGLNLEEAARCMRSLKAPAVVSVSSPDAVTTYNG 1470
SP|P0C6T7|R1A_BCRP3            EPVASIITKLNSLNEPLVTMPIGYVTHGFNLEEAARCMRSLKAPAIVSVSSPDAVTTYNG 1462
                                 ***:*..** *** *:***:******:******* *****.** **********:***

QHN73794                       YLTSSSKTPEEHFIETISLAGSYKDWSYSGQSTQLGIEFLKRGDKSVYYT-SNPTTFHLD 1547
SP|P0C6X7|R1AB_CVHSA           YLTSSSKTSEEHFVETVSLAGSYRDWSYSGQRTELGVEFLKRGDKIVYHTLESPVEFHLD 1524
TR|Q6UZF5|Q6UZF5_CVHSA         YLTSSSKTSEEHFVETVSLAGSYRDWSYSGQRTELGVEFLKRGDKIVYHTLESPVEFHLD 1524
TR|Q6UZF1|Q6UZF1_CVHSA         YLTSSSKTSEEHFVETVSLAGSYRDWSYSGQRTELGVEFLKRGDKIVYHTLESPVEFHLD 1524
TR|Q6JH48|Q6JH48_CVHSA         YLTSSSKTSEEHFVETVSLAGSYRDWSYSGQRTELGVEFLKRGDKIVYHTLESPVEFHLD 1524
TR|Q692E6|Q692E6_CVHSA         YLTSSSKTSEEHFVETVSLAGSYRDWSYSGQRTELGVEFLKRGDKIVYHTLESPVEFHLD 1524
TR|A0A0K1YZY7|A0A0K1YZY7_CVHSA YLTSSSKTPEEHFVETVSLAGSYRDWSYSGQRTELGVEFLKRGDKIVYHTLESPIEFHLD 1524
SP|P0C6W2|R1AB_BCHK3           YLTSSSKTPEEYFVETTSLAGSYRDWSYSGQRTELGVEFLKRGDKIVYHTTGSPIEFHLD 1518
SP|P0C6W6|R1AB_BCRP3           YLTSSSKTSEDHFVETVSLAGSYRDWSYSGQRTELGVEFLKRGEKIVYHTLESPVKFHLD 1522
SP|P0C6V9|R1AB_BC279           YLTSSSKTSEEHFIETVSLAGMYRDWSYSGQRTELGVEFLKRGDKVVYHTVGSPIQFHLD 1530
TR|A0A0U1WHI4|A0A0U1WHI4_CVHSA YLTSSSKTPEEHFIETISLAGTYRDWSYSGQRIELGVEFLKRGDKIVYHTIEKPIEFHLD 1519
TR|A0A0U1WHG0|A0A0U1WHG0_CVHSA YLTSSSKTPEEHFIETISLAGTYRDWSYSGQRTELGVEFLKRGDKIVYHTIEKPIEFHLD 1519
TR|A0A166ZL34|A0A166ZL34_9NIDO YLTSSSKTPEEHFIETISLAGTYRDWSYSGQRTELGVEFLKRGDKIVYHTIEKPIEFHLD 1519
TR|R9QTB2|R9QTB2_CVHSA         YLTSSSKTPEEHFIETISLAGTYRDWSYSGQRTELGVEFLKRGDKIVYHTIESPVEFHLD 1516
TR|R9QTH2|R9QTH2_CVHSA         YLTSSSKTSEEHFVETVSLAGSYRDWSYSGQRTELGVEFLKRGDKIVYHTLESPVEFHLD 1525
SP|P0C6U8|R1A_CVHSA            YLTSSSKTSEEHFVETVSLAGSYRDWSYSGQRTELGVEFLKRGDKIVYHTLESPVEFHLD 1524
TR|Q6JH47|Q6JH47_CVHSA         YLTSSSKTSEEHFVETVSLAGSYRDWSYSGQRTELGVEFLKRGDKIVYHTLESPVEFHLD 1524
TR|Q692E5|Q692E5_CVHSA         YLTSSSKTSEEHFVETVSLAGSYRDWSYSGQRTELGVEFLKRGDKIVYHTLESPVEFHLD 1524
SP|P0C6F8|R1A_BCHK3            YLTSSSKTPEEYFVETTSLAGSYRDWSYSGQRTELGVEFLKRGDKIVYHTTGSPIEFHLD 1518
TR|A0A0K1Z0N1|A0A0K1Z0N1_CVHSA YLTSSSKTPEEHFVETVSLAGSYRDWSYSGQRTELGVEFLKRGDKIVYHTLESPIEFHLD 1524
SP|P0C6F5|R1A_BC279            YLTSSSKTSEEHFIETVSLAGMYRDWSYSGQRTELGVEFLKRGDKVVYHTVGSPIQFHLD 1530
SP|P0C6T7|R1A_BCRP3            YLTSSSKTSEDHFVETVSLAGSYRDWSYSGQRTELGVEFLKRGEKIVYHTLESPVKFHLD 1522
                               ******** *::*:** **** *:*******  :**:******:* **:*  .*  ****

QHN73794                       GEVITFDNLKTLLSLREVRTIKVFTTVDNINLHTQVVDMSMTYGQQFGPTYLDGADVTKI 1607
SP|P0C6X7|R1AB_CVHSA           GEVLSLDKLKSLLSLREVKTIKVFTTVDNTNLHTQLVDMSMTYGQQFGPTYLDGADVTKI 1584
TR|Q6UZF5|Q6UZF5_CVHSA         GEVLSLDKLKSLLSLREVKTIKVFTTVDNTNLHTQLVDMSMTYGQQFGPTYLDGADVTKI 1584
TR|Q6UZF1|Q6UZF1_CVHSA         GEVLSLDKLKSLLSLREVKTIKVFTTVDNTNLHTQLVDMSMTYGQQFGPTYLDGADVTKI 1584
TR|Q6JH48|Q6JH48_CVHSA         GEVLSLDKLKSLLSLREVKTIKVFTTVDNTNLHTQLVDMSMTYGQQFGPTYLDGADVTKI 1584
TR|Q692E6|Q692E6_CVHSA         GEVLSLDKLKSLLSLREVKTIKVFTTVDNTNLHTQLVDMSMTYGQQFGPTYLDGADVTKI 1584
TR|A0A0K1YZY7|A0A0K1YZY7_CVHSA GEVQPLDKLKSLLSLREVKTIKVFTTVDNTNLHTQIVDMSMTYGQQFGPTYLDGADVTKI 1584
SP|P0C6W2|R1AB_BCHK3           GEVLPLDKLKSLLSLREVKTIKVFTTVDNTNLHTHIVDMSMTYGQQFGPTYLDGADVTKI 1578
SP|P0C6W6|R1AB_BCRP3           GEVLPLDKLKSLLSLREVKTIKVFTTVDNTNLHTQLVDMSMTYGQQLGPTYLEGADVTKI 1582
SP|P0C6V9|R1AB_BC279           GEVLLLDKLKSLLSLREVRTIKVFTTVDNTNLHTQIVDMSMTYGQQFGPTYLDGADVTKI 1590
TR|A0A0U1WHI4|A0A0U1WHI4_CVHSA GEVLPLDKLKSLLSLREVKTIKVFTTVDNTNLHTQLVDMSVTYGQHFGPTYLDGADVTKV 1579
TR|A0A0U1WHG0|A0A0U1WHG0_CVHSA GEVLPLDKLKSLLSLREVKTIKVFTTVDNTNLHTQVVDMSMTYGQHFGSTYLDGADVTKV 1579
TR|A0A166ZL34|A0A166ZL34_9NIDO GEVLPLDKLKSLLSLREVKTIKVFTTVDNTNLHTQVVDMSMTYGQHFGSTYLDGADVTKV 1579
TR|R9QTB2|R9QTB2_CVHSA         GEVLPLDKLKSLLSLREVKTIKVFTTVDNTNLHTQIVDMSMTYGQQFGSTYLDGADVTKI 1576
TR|R9QTH2|R9QTH2_CVHSA         GEVLPLDKLKSLLSLREVKTIKVFTTVDNTNLHTQLVDMSMTYGQQFGPTYLDGADVTKI 1585
SP|P0C6U8|R1A_CVHSA            GEVLSLDKLKSLLSLREVKTIKVFTTVDNTNLHTQLVDMSMTYGQQFGPTYLDGADVTKI 1584
TR|Q6JH47|Q6JH47_CVHSA         GEVLSLDKLKSLLSLREVKTIKVFTTVDNTNLHTQLVDMSMTYGQQFGPTYLDGADVTKI 1584
TR|Q692E5|Q692E5_CVHSA         GEVLSLDKLKSLLSLREVKTIKVFTTVDNTNLHTQLVDMSMTYGQQFGPTYLDGADVTKI 1584
SP|P0C6F8|R1A_BCHK3            GEVLPLDKLKSLLSLREVKTIKVFTTVDNTNLHTHIVDMSMTYGQQFGPTYLDGADVTKI 1578
TR|A0A0K1Z0N1|A0A0K1Z0N1_CVHSA GEVQPLDKLKSLLSLREVKTIKVFTTVDNTNLHTQIVDMSMTYGQQFGPTYLDGADVTKI 1584
SP|P0C6F5|R1A_BC279            GEVLLLDKLKSLLSLREVRTIKVFTTVDNTNLHTQIVDMSMTYGQQFGPTYLDGADVTKI 1590
SP|P0C6T7|R1A_BCRP3            GEVLPLDKLKSLLSLREVKTIKVFTTVDNTNLHTQLVDMSMTYGQQLGPTYLEGADVTKI 1582
                               ***  :*:**:*******:********** ****::****:****::* ***:******:

QHN73794                       KPHNSHEGKTFYVLPNDDTLRVEAFEYYHTTDPSFLGRYMSALNHTKKWKYPQVNGLTSI 1667
SP|P0C6X7|R1AB_CVHSA           KPHVNHEGKTFFVLPSDDTLRSEAFEYYHTLDESFLGRYMSALNHTKKWKFPQVGGLTSI 1644
TR|Q6UZF5|Q6UZF5_CVHSA         KPHVNHEGKTFFVLPSDDTLRSEAFEYYHTLDESFLGRYMSALNHTKKWKFPQVGGLTSI 1644
TR|Q6UZF1|Q6UZF1_CVHSA         KPHVNHEGKTFFVLPSDDTLRSEAFEYYHTLDESFLGRYMSALNHTKKWKFPQVGGLTSI 1644
TR|Q6JH48|Q6JH48_CVHSA         KPHVNHEGKTFFVLPSDDTLRSEAFEYYHTLDESFLGRYMSALNHTKKWKFPQVGGLTSI 1644
TR|Q692E6|Q692E6_CVHSA         KPHVNHEGKTFFVLPSDDTLRSEAFEYYHTLDESFLGRYMSALNHTKKWKFPQVGGLTSI 1644
TR|A0A0K1YZY7|A0A0K1YZY7_CVHSA KPHVNHEGKTFYVLPSDDTLRSEAFEYYHTLDESFLGRYMSALNHTKKWKFPQVGGLTSI 1644
SP|P0C6W2|R1AB_BCHK3           KPHVNHEGKTFFVLPSDDTLRSEAFEYYHTIDESFLGRYMSALNHTKKWKFPQVGGLTSI 1638
SP|P0C6W6|R1AB_BCRP3           KPHVNHEGKTFFVLPSDDTLRSEAFEYYHTLDESFLGRYMSALNHTKKWKFPQVGGLTSI 1642
SP|P0C6V9|R1AB_BC279           KPHAKHEGKTFFVLPSDDTLRSEAFEYYHTLDESFLGRYMSALNHTKKWKFPQIGGLTSI 1650
TR|A0A0U1WHI4|A0A0U1WHI4_CVHSA KPHVNHEGKTFFVLPSDDTLRSEAFEYYHTLDESFLGRYMSALSHTKKWKFPQVGGLTSI 1639
TR|A0A0U1WHG0|A0A0U1WHG0_CVHSA KPHVNHEGKTFFVLPSDDTLRSEAFEYYHTLDESFLGRYMSALNHTKKWKFPQVGGLTSI 1639
TR|A0A166ZL34|A0A166ZL34_9NIDO KPHVNHEGKTFFVLPSDDTLRSEAFGYYHTLDESFLGRYMSALNHTKKWKFPQVGGLTSI 1639
TR|R9QTB2|R9QTB2_CVHSA         KPHVNHEGKTFFVLPSDDTLRSEAFEYYHTLDESFLGRYMSALSHTKKWKFPQVGGLTSI 1636
TR|R9QTH2|R9QTH2_CVHSA         KPHVNHEGKTFFVLPSDDTLRSEAFEYYHTLDESFLGRYMSALNHTKKWKFPQVGGLTSI 1645
SP|P0C6U8|R1A_CVHSA            KPHVNHEGKTFFVLPSDDTLRSEAFEYYHTLDESFLGRYMSALNHTKKWKFPQVGGLTSI 1644
TR|Q6JH47|Q6JH47_CVHSA         KPHVNHEGKTFFVLPSDDTLRSEAFEYYHTLDESFLGRYMSALNHTKKWKFPQVGGLTSI 1644
TR|Q692E5|Q692E5_CVHSA         KPHVNHEGKTFFVLPSDDTLRSEAFEYYHTLDESFLGRYMSALNHTKKWKFPQVGGLTSI 1644
SP|P0C6F8|R1A_BCHK3            KPHVNHEGKTFFVLPSDDTLRSEAFEYYHTIDESFLGRYMSALNHTKKWKFPQVGGLTSI 1638
TR|A0A0K1Z0N1|A0A0K1Z0N1_CVHSA KPHVNHEGKTFYVLPSDDTLRSEAFEYYHTLDESFLGRYMSALNHTKKWKFPQVGGLTSI 1644
SP|P0C6F5|R1A_BC279            KPHAKHEGKTFFVLPSDDTLRSEAFEYYHTLDESFLGRYMSALNHTKKWKFPQIGGLTSI 1650
SP|P0C6T7|R1A_BCRP3            KPHVNHEGKTFFVLPSDDTLRSEAFEYYHTLDESFLGRYMSALNHTKKWKFPQVGGLTSI 1642
                               *** .******:***.***** *** **** * **********.******:**:.*****

QHN73794                       KWADNNCYLATALLTLQQIELKFNPPALQDAYYRARAGEAANFCALILAYCNKTVGELGD 1727
SP|P0C6X7|R1AB_CVHSA           KWADNNCYLSSVLLALQQLEVKFNAPALQEAYYRARAGDAANFCALILAYSNKTVGELGD 1704
TR|Q6UZF5|Q6UZF5_CVHSA         KWADNNCYLSSVLLALQQLEVKFNAPALQEAYYRARAGDAANFCALILAYSNKTVGELGD 1704
TR|Q6UZF1|Q6UZF1_CVHSA         KWADNNCYLSSVLLALQQLEVKFNAPALQEAYYRARAGDAANFCALILAYSNKTVGELGD 1704
TR|Q6JH48|Q6JH48_CVHSA         KWADNNCYLSSVLLALQQLEVKFNAPALQEAYYRARAGDAANFCALILAYSNKTVGELGD 1704
TR|Q692E6|Q692E6_CVHSA         KWADNNCYLSSVLLALQQLEVKFNAPALQEAYYRARAGDAANFCALILAYSNKTVGELGD 1704
TR|A0A0K1YZY7|A0A0K1YZY7_CVHSA KWADNNCYLSSVLLALQQIEVKFNAPALQEAYYRARAGDAANFCALILAYSNKTVGELGD 1704
SP|P0C6W2|R1AB_BCHK3           KWADNNCYLSSVLLALQQVEVKFNAPALQEAYYRARAGDAANFCALILAYSNKTVGELGD 1698
SP|P0C6W6|R1AB_BCRP3           KWADNNCYLSSVLLALQQIEVKFNAPALQEAYYRARAGDAANFCALILAYSNKTVGELGD 1702
SP|P0C6V9|R1AB_BC279           KWADNNCYLSSVLLALQQIEVKFNAPALQEAYYRARAGDAANFCALILAYSNRTVGELGD 1710
TR|A0A0U1WHI4|A0A0U1WHI4_CVHSA KWADNNCYLSSVLLALQQIEVKFNAPALQEAYYRARAGDAANFCALILAYSNKTVGELGD 1699
TR|A0A0U1WHG0|A0A0U1WHG0_CVHSA KWADNNCYLSSVLLALQQIEVKFNAPALQEAYYRARAGEAANFCALILAYSNKTVGELGD 1699
TR|A0A166ZL34|A0A166ZL34_9NIDO KWADNNCYLSSVLLALQQIEVKFNAPALQEAYYRARAGDAANFCALTLAYSNKTVGDLGD 1699
TR|R9QTB2|R9QTB2_CVHSA         KWADNNCYLSSVLLALQQIEVKFNAPALQEAYYRARAGDAANFCALILAYSYKTVGELGD 1696
TR|R9QTH2|R9QTH2_CVHSA         KWADNNCYLSSVLLALQQIEVKFNAPALQEAYYRARAGDAANFCALILAYSNKTVGELGD 1705
SP|P0C6U8|R1A_CVHSA            KWADNNCYLSSVLLALQQLEVKFNAPALQEAYYRARAGDAANFCALILAYSNKTVGELGD 1704
TR|Q6JH47|Q6JH47_CVHSA         KWADNNCYLSSVLLALQQLEVKFNAPALQEAYYRARAGDAANFCALILAYSNKTVGELGD 1704
TR|Q692E5|Q692E5_CVHSA         KWADNNCYLSSVLLALQQLEVKFNAPALQEAYYRARAGDAANFCALILAYSNKTVGELGD 1704
SP|P0C6F8|R1A_BCHK3            KWADNNCYLSSVLLALQQVEVKFNAPALQEAYYRARAGDAANFCALILAYSNKTVGELGD 1698
TR|A0A0K1Z0N1|A0A0K1Z0N1_CVHSA KWADNNCYLSSVLLALQQIEVKFNAPALQEAYYRARAGDAANFCALILAYSNKTVGELGD 1704
SP|P0C6F5|R1A_BC279            KWADNNCYLSSVLLALQQIEVKFNAPALQEAYYRARAGDAANFCALILAYSNRTVGELGD 1710
SP|P0C6T7|R1A_BCRP3            KWADNNCYLSSVLLALQQIEVKFNAPALQEAYYRARAGDAANFCALILAYSNKTVGELGD 1702
                               *********::.**:***:*:*** ****:********:******* ***. :***:***

QHN73794                       VRETMSYLFQHANLDSCKRVLNVVCKTCGQQQTTLKGVEAVMYMGTLSYEQFKKGVQIPC 1787
SP|P0C6X7|R1AB_CVHSA           VRETMTHLLQHANLESAKRVLNVVCKHCGQKTTTLTGVEAVMYMGTLSYDNLKTGVSIPC 1764
TR|Q6UZF5|Q6UZF5_CVHSA         VRETMTHLLQHANLESAKRVLNVVCKHCGQKTTTLTGVEAVMYMGTLSYDNLKTGVSIPC 1764
TR|Q6UZF1|Q6UZF1_CVHSA         VRETMTHLLQHANLESAKRVLNVVCKHCGQKTTTLTGVEAVMYMGTLSYDNLKTGVSIPC 1764
TR|Q6JH48|Q6JH48_CVHSA         VRETMTHLLQHANLESAKRVLNVVCKHCGQKTTTLTGVEAVMYMGTLSYDNLKTGVSIPC 1764
TR|Q692E6|Q692E6_CVHSA         VRETMTHLLQHANLESAKRVLNVVCKHCGQKTTTLTGVEAVMYMGTLSYDNLKTGVSIPC 1764
TR|A0A0K1YZY7|A0A0K1YZY7_CVHSA VRETMTHLLQHANLESAKRVLNVVCKHCGQKTTTLTGVEAVMYMGTLSYDNLKTGVSIPC 1764
SP|P0C6W2|R1AB_BCHK3           VRETMTHLLQHANLESAKRVLNVVCKHCGQKTTTLKGVEAVMYMGTLSYDELKTGVSIPC 1758
SP|P0C6W6|R1AB_BCRP3           VRETMTHLLQHANLESAKRVLNVVCKHCGQKTTTLTGVEAVMYMGTLSYDNLKMGVSIPC 1762
SP|P0C6V9|R1AB_BC279           VRETMTHLLQHANLESAKRVLNVVCKTCGQKSTTLTGVEAVMYMGTLSYEELKTGVTIPC 1770
TR|A0A0U1WHI4|A0A0U1WHI4_CVHSA VRETMTHLLQHANLEFAKRVLNLVCKHCGQKTTTLTGVEAVMYMGTLSYDELKTGVSIPC 1759
TR|A0A0U1WHG0|A0A0U1WHG0_CVHSA VRETMTHLLQHANLEFAKRVLNLVCKHCGQKTTTLTGVEAVMYMGTLSYDELKTGVSIPC 1759
TR|A0A166ZL34|A0A166ZL34_9NIDO VRETMTHLLQHANLEFAKRVLNLVCKHCGQKTTTLTGVEAVMYMGTLSYDELKTGVSIPC 1759
TR|R9QTB2|R9QTB2_CVHSA         VRETMTHLLQHANLESAKRVLNVVCKHCGQKTTTLTGVEAVMYMGTLSYDELKTGVSIPC 1756
TR|R9QTH2|R9QTH2_CVHSA         VRETMAHLLQHANLESAKRVLNVVCKHCGQKTTTLTGVEAVMYMGTLSYDNLKTGVSVPC 1765
SP|P0C6U8|R1A_CVHSA            VRETMTHLLQHANLESAKRVLNVVCKHCGQKTTTLTGVEAVMYMGTLSYDNLKTGVSIPC 1764
TR|Q6JH47|Q6JH47_CVHSA         VRETMTHLLQHANLESAKRVLNVVCKHCGQKTTTLTGVEAVMYMGTLSYDNLKTGVSIPC 1764
TR|Q692E5|Q692E5_CVHSA         VRETMTHLLQHANLESAKRVLNVVCKHCGQKTTTLTGVEAVMYMGTLSYDNLKTGVSIPC 1764
SP|P0C6F8|R1A_BCHK3            VRETMTHLLQHANLESAKRVLNVVCKHCGQKTTTLKGVEAVMYMGTLSYDELKTGVSIPC 1758
TR|A0A0K1Z0N1|A0A0K1Z0N1_CVHSA VRETMTHLLQHANLESAKRVLNVVCKHCGQKTTTLTGVEAVMYMGTLSYDNLKTGVSIPC 1764
SP|P0C6F5|R1A_BC279            VRETMTHLLQHANLESAKRVLNVVCKTCGQKSTTLTGVEAVMYMGTLSYEELKTGVTIPC 1770
SP|P0C6T7|R1A_BCRP3            VRETMTHLLQHANLESAKRVLNVVCKHCGQKTTTLTGVEAVMYMGTLSYDNLKMGVSIPC 1762
                               *****::*:*****: .*****:*** ***: ***.*************:::* ** :**

QHN73794                       TCGKQATKYLVQQESPFVMMSAPPAQYELKHGTFTCASEYTGNYQCGHYKHITSKETLYC 1847
SP|P0C6X7|R1AB_CVHSA           VCGRDATQYLVQQESSFVMMSAPPAEYKLQQGTFLCANEYTGNYQCGHYTHITAKETLYR 1824
TR|Q6UZF5|Q6UZF5_CVHSA         VCGRDATQYLVQQESSFVMMSAPPAEYKLQQGTFLCANEYTGNYQCGHYTHITAKETLYR 1824
TR|Q6UZF1|Q6UZF1_CVHSA         VCGRDATQYLVQQESSFVMMSAPPAEYKLQQGTFLCANEYTGNYQCGHYTHITAKETLYR 1824
TR|Q6JH48|Q6JH48_CVHSA         VCGRDATQYLVQQESSFVMMSAPPAEYKLQQGTFLCANEYTGNYQCGHYTHITAKETLYR 1824
TR|Q692E6|Q692E6_CVHSA         VCGRDATQYLVQQESSFVMMSAPPAEYKLQQGTFLCANEYTGNYQCGHYTHITAKETLYR 1824
TR|A0A0K1YZY7|A0A0K1YZY7_CVHSA VCGRDATQYLIQQESSFVMMSAPPAEYKLQQGTFLCANEYTGNYQCGHYTHVTAKETLYR 1824
SP|P0C6W2|R1AB_BCHK3           VCGRNATQYLVQQESSFVMMSAPPAEYKLQQGAFLCANEYTGNYQCGHYTHITAKETLYR 1818
SP|P0C6W6|R1AB_BCRP3           VCGRDATQYLVQQESSFVMMSAPPAEYKLQQGTFLCANEYTGNYQCGHYTHITAKETLYR 1822
SP|P0C6V9|R1AB_BC279           ICGRDATQYLVQQESSFVMMSAPPSEYTLQQGAFLCANEYTGSYQCGHYTHVTVKETLYR 1830
TR|A0A0U1WHI4|A0A0U1WHI4_CVHSA VCGRGATQYLVQQESSFVMMSAPPAEYKLQQGTFLCANEYTGNYQCGHYTHITAKETLYR 1819
TR|A0A0U1WHG0|A0A0U1WHG0_CVHSA VCGRDATQYLVQQESSFVMMSAPPAEYKLQQSTFLCANEYTGNYQCGHYTHITAKETLYR 1819
TR|A0A166ZL34|A0A166ZL34_9NIDO VCGRDATQYLVQQESSFVMMSAPPAEYKLQQGTFLCANEYTGNYQCGHYTHITAKETLYH 1819
TR|R9QTB2|R9QTB2_CVHSA         VCGRNATQYLVQQESSFVMMSAPPAEYKLQQGTFLCANEYTGNYQCGHYTHITAKETLYR 1816
TR|R9QTH2|R9QTH2_CVHSA         VCGRDATQYLVQQESSFVMMSAPPAEYKLQQGTFLCANEYTGNYQCGHYTHITAKETLYR 1825
SP|P0C6U8|R1A_CVHSA            VCGRDATQYLVQQESSFVMMSAPPAEYKLQQGTFLCANEYTGNYQCGHYTHITAKETLYR 1824
TR|Q6JH47|Q6JH47_CVHSA         VCGRDATQYLVQQESSFVMMSAPPAEYKLQQGTFLCANEYTGNYQCGHYTHITAKETLYR 1824
TR|Q692E5|Q692E5_CVHSA         VCGRDATQYLVQQESSFVMMSAPPAEYKLQQGTFLCANEYTGNYQCGHYTHITAKETLYR 1824
SP|P0C6F8|R1A_BCHK3            VCGRNATQYLVQQESSFVMMSAPPAEYKLQQGAFLCANEYTGNYQCGHYTHITAKETLYR 1818
TR|A0A0K1Z0N1|A0A0K1Z0N1_CVHSA VCGRDATQYLIQQESSFVMMSAPPAEYKLQQGTFLCANEYTGNYQCGHYTHVTAKETLYR 1824
SP|P0C6F5|R1A_BC279            ICGRDATQYLVQQESSFVMMSAPPSEYTLQQGAFLCANEYTGSYQCGHYTHVTVKETLYR 1830
SP|P0C6T7|R1A_BCRP3            VCGRDATQYLVQQESSFVMMSAPPAEYKLQQGTFLCANEYTGNYQCGHYTHITAKETLYR 1822
                                **: **:**:**** ********::* *::.:* **.****.******.*:* ***** 

QHN73794                       IDGALLTKSSEYKGPITDVFYKENSYTTTIKPVTYKLDGVVCTEIDPKLDNYYKKDNSYF 1907
SP|P0C6X7|R1AB_CVHSA           IDGAHLTKMSEYKGPVTDVFYKETSYTTTIKPVSYKLDGVTYTEIEPKLDGYYKKDNAYY 1884
TR|Q6UZF5|Q6UZF5_CVHSA         IDGAHLTKMSEYKGPVTDVFYKETSYTTTIKPVSYKLDGVTYTEIEPKLDGYYKKDNAYY 1884
TR|Q6UZF1|Q6UZF1_CVHSA         IDGAHLTKMSEYKGPVTDVFYKETSYTTTIKPVSYKLDGVTYTEIEPKLDGYYKKDNAYY 1884
TR|Q6JH48|Q6JH48_CVHSA         IDGAHLTKMSEYKGPVTDVFYKETSYTTTIKPVSYKLDGVTYTEIEPKLDGYYKKDNAYY 1884
TR|Q692E6|Q692E6_CVHSA         IDGAHLTKMSEYKGPVTDVFYKETSYTTTIKPVSYKLDGVTYTEIEPKLDGYYKKDNAYY 1884
TR|A0A0K1YZY7|A0A0K1YZY7_CVHSA IDGAHLTKMSEYKGPVTDVFYKETSYTTTIKPVSYKLDGVTYTEIEPKLDGYYKKDNAYY 1884
SP|P0C6W2|R1AB_BCHK3           VDGAHLTKMSEYKGPVTDVFYKETSYTTAIKPVSYKLDGVTYTEIEPKLDGYYKKGNAYY 1878
SP|P0C6W6|R1AB_BCRP3           IDGAHLTKMSEYKGPVTDVFYKETSYTTTIKPVSYKLDGVTYTEIEPKLDGYYKKDNAYY 1882
SP|P0C6V9|R1AB_BC279           IDGAYLTKMSEYKGPVTDVFYKEISYTTTIKPVSYKLDGVIYTEIQPKLDEYYKKDNAYY 1890
TR|A0A0U1WHI4|A0A0U1WHI4_CVHSA IDGAHLTKMSEYKGPVTDVFYKETSYTTTIKPVSYKLDGVTYTEIEPKLDGYYKKDNAYY 1879
TR|A0A0U1WHG0|A0A0U1WHG0_CVHSA IDGAHLTKMSEYKGPVTDVFYKETSYTTTIKPVSYKLDGVTYTEIEPKLDGYYKKDNAYY 1879
TR|A0A166ZL34|A0A166ZL34_9NIDO IDGAHLTKMSEYKGPVTDVFYKETSYTTTIKPVSYKLDGVTYTEIEPKLDGYYKKDNAY- 1878
TR|R9QTB2|R9QTB2_CVHSA         IDGAHLTKMSEYKGPVTDVFYKETSYTTTIKPVSYKLDGVTYTEIEPKLDGYYKKDNAYY 1876
TR|R9QTH2|R9QTH2_CVHSA         IDGAHLTKMSEYKGPVTDVFYKETSYTTTIKPVSYKLDGVTYTEIEPKLDGYYKKDNAYY 1885
SP|P0C6U8|R1A_CVHSA            IDGAHLTKMSEYKGPVTDVFYKETSYTTTIKPVSYKLDGVTYTEIEPKLDGYYKKDNAYY 1884
TR|Q6JH47|Q6JH47_CVHSA         IDGAHLTKMSEYKGPVTDVFYKETSYTTTIKPVSYKLDGVTYTEIEPKLDGYYKKDNAYY 1884
TR|Q692E5|Q692E5_CVHSA         IDGAHLTKMSEYKGPVTDVFYKETSYTTTIKPVSYKLDGVTYTEIEPKLDGYYKKDNAYY 1884
SP|P0C6F8|R1A_BCHK3            VDGAHLTKMSEYKGPVTDVFYKETSYTTAIKPVSYKLDGVTYTEIEPKLDGYYKKGNAYY 1878
TR|A0A0K1Z0N1|A0A0K1Z0N1_CVHSA IDGAHLTKMSEYKGPVTDVFYKETSYTTTIKPVSYKLDGVTYTEIEPKLDGYYKKDNAYY 1884
SP|P0C6F5|R1A_BC279            IDGAYLTKMSEYKGPVTDVFYKEISYTTTIKPVSYKLDGVIYTEIQPKLDEYYKKDNAYY 1890
SP|P0C6T7|R1A_BCRP3            IDGAHLTKMSEYKGPVTDVFYKETSYTTTIKPVSYKLDGVTYTEIEPKLDGYYKKDNAYY 1882
                               :*** *** ******:******* ****:****:******  ***:**** ****.*:* 

QHN73794                       TEQPIDLVPNQPYPNASFDNFKFVCDNIKFADDLNQLTGYKKPASRELKVTFFPDLNGDV 1967
SP|P0C6X7|R1AB_CVHSA           TEQPIDLVPTQPLPNASFDNFKLTCSNTKFADDLNQMTGFTKPASRELSVTFFPDLNGDV 1944
TR|Q6UZF5|Q6UZF5_CVHSA         TEQPIDLVPTQPLPNASFDNFKLTCSNTKFADDLNQMTGFTKPASRELSVTFFPDLNGDV 1944
TR|Q6UZF1|Q6UZF1_CVHSA         TEQPIDLVPTQPLPNASFDNFKLTCSNTKFADDLNQMTGFTKPASRELSVTFFPDLNGDV 1944
TR|Q6JH48|Q6JH48_CVHSA         TEQPIDLVPTQPLPNASFDNFKLTCSNTKFADDLNQMTGFTKPASRELSVTFFPDLNGDV 1944
TR|Q692E6|Q692E6_CVHSA         TEQPIDLVPTQPLPNASFDNFKLTCSNTKFADDLNQMTGFTKPASRELSVTFFPDLNGDV 1944
TR|A0A0K1YZY7|A0A0K1YZY7_CVHSA TEQPIDLVPTQPLPNASFDNFKLTCSNTKFADDLNQMTGFTKPASRELSVTFFPDLNGDV 1944
SP|P0C6W2|R1AB_BCHK3           TEQPIDLVPTQPMPNASFDNFKLTCSNTKFADDLNQMTGFKKPASRELTVTFFPDLNGDV 1938
SP|P0C6W6|R1AB_BCRP3           TEQPIDLIPTQPLPNASFDNFKLTCSNTKFADDLNQMTGFTKPASRELSVTFFPDLNGDV 1942
SP|P0C6V9|R1AB_BC279           TEQPIDLVPTQPLPNASFDNFKLTCSNTKFADDLNQMTGFKKPASRELSVTFFPDLNGDV 1950
TR|A0A0U1WHI4|A0A0U1WHI4_CVHSA TEQPIDLVPTQPLPNASFDNFKLTCSNIKFADDLNQMTGFKKPASRELSVTFFPDLNGDV 1939
TR|A0A0U1WHG0|A0A0U1WHG0_CVHSA TEQPIDLVPTQPLPNASFDNFKLTCSNSKFADDLNQMTGFKKPASRELFVTFFPDLNGDV 1939
TR|A0A166ZL34|A0A166ZL34_9NIDO ------------------------------------------------------------
TR|R9QTB2|R9QTB2_CVHSA         TEQPIDLVPTQPLPNASFDNFKLTCANTKFADDLNQMTGFKKPASRELSVTFFPDLNGDV 1936
TR|R9QTH2|R9QTH2_CVHSA         TEQPIDLVPTQPLPNASFDNFKLTCSNIKFADDLNQMTGFTKPASRELSVTFFPDLNGDV 1945
SP|P0C6U8|R1A_CVHSA            TEQPIDLVPTQPLPNASFDNFKLTCSNTKFADDLNQMTGFTKPASRELSVTFFPDLNGDV 1944
TR|Q6JH47|Q6JH47_CVHSA         TEQPIDLVPTQPLPNASFDNFKLTCSNTKFADDLNQMTGFTKPASRELSVTFFPDLNGDV 1944
TR|Q692E5|Q692E5_CVHSA         TEQPIDLVPTQPLPNASFDNFKLTCSNTKFADDLNQMTGFTKPASRELSVTFFPDLNGDV 1944
SP|P0C6F8|R1A_BCHK3            TEQPIDLVPTQPMPNASFDNFKLTCSNTKFADDLNQMTGFKKPASRELTVTFFPDLNGDV 1938
TR|A0A0K1Z0N1|A0A0K1Z0N1_CVHSA TEQPIDLVPTQPLPNASFDNFKLTCSNTKFADDLNQMTGFTKPASRELSVTFFPDLNGDV 1944
SP|P0C6F5|R1A_BC279            TEQPIDLVPTQPLPNASFDNFKLTCSNTKFADDLNQMTGFKKPASRELSVTFFPDLNGDV 1950
SP|P0C6T7|R1A_BCRP3            TEQPIDLIPTQPLPNASFDNFKLTCSNTKFADDLNQMTGFTKPASRELSVTFFPDLNGDV 1942
                                                                                           

QHN73794                       VAIDYKHYTPSFKKGAKLLHKPIVWHVNNATNKATYKPNTWCIRCLWSTKPVETSNSFDV 2027
SP|P0C6X7|R1AB_CVHSA           VAIDYRHYSASFKKGAKLLHKPIVWHINQATTKTTFKPNTWCLRCLWSTKPVDTSNSFEV 2004
TR|Q6UZF5|Q6UZF5_CVHSA         VAIDYRHYSASFKKGAKLLHKPIVWHINQATTKTTFKPNTWCLRCLWSTKPVDTSNSFEV 2004
TR|Q6UZF1|Q6UZF1_CVHSA         VAIDYRHYSASFKKGAKLLHKPIVWHINQATTKTTFKPNTWCLRCLWSTKPVDTSNSFEV 2004
TR|Q6JH48|Q6JH48_CVHSA         VAIDYRHYSASFKKGAKLLHKPIVWHINQATTKTTFKPNTWCLRCLWSTKPVDTSNSFEV 2004
TR|Q692E6|Q692E6_CVHSA         VAIDYRHYSASFKKGAKLLHKPIVWHINQATTKTTFKPNTWCLRCLWSTKPVDTSNSFEV 2004
TR|A0A0K1YZY7|A0A0K1YZY7_CVHSA VAIDYRHYSASFKKGAKLLHKPIVWHINQATTKTTFKPNTWCLRCLWSTKPVDTSNSFEV 2004
SP|P0C6W2|R1AB_BCHK3           VAIDYRHYSTSFKKGAKLVHKPILWHINQTTNKTTYKPNIWCLRCLWSTKPVDTSNSFEV 1998
SP|P0C6W6|R1AB_BCRP3           VAIDYRHYSASFKKGAKLLHKPIVWHINQATTKTTFKPNTWCLRCLWSTKPVDTSNSFEV 2002
SP|P0C6V9|R1AB_BC279           VAIDYRHYSASFKKGAKLLHKPIIWHINQTTNKTTYKPNTWCLRCLWSTKPVETSNSFEV 2010
TR|A0A0U1WHI4|A0A0U1WHI4_CVHSA VAIDYRHYSASFKKGAKLLHKPIIWHINQTTNKTTYKPNTWCLRCLWSTKPVETSNSFEV 1999
TR|A0A0U1WHG0|A0A0U1WHG0_CVHSA VAIDYRHYSASFKKGAKLLHKPIIWHINQTTNKTTYKPNTWCLRCLWSTKPVETSNSFEV 1999
TR|A0A166ZL34|A0A166ZL34_9NIDO ------------------------------------------------------------
TR|R9QTB2|R9QTB2_CVHSA         VAIDYRHYSASFKKGAKLLHKPIIWHINQTTNKTTYKPNTWCLRCLWSTKPVETSNLFEV 1996
TR|R9QTH2|R9QTH2_CVHSA         VAIDYRHYSASFKKGAKLLHKPIVWHINQATTKTTFKPNTWCLRCLWSTKPVDTSNSFEV 2005
SP|P0C6U8|R1A_CVHSA            VAIDYRHYSASFKKGAKLLHKPIVWHINQATTKTTFKPNTWCLRCLWSTKPVDTSNSFEV 2004
TR|Q6JH47|Q6JH47_CVHSA         VAIDYRHYSASFKKGAKLLHKPIVWHINQATTKTTFKPNTWCLRCLWSTKPVDTSNSFEV 2004
TR|Q692E5|Q692E5_CVHSA         VAIDYRHYSASFKKGAKLLHKPIVWHINQATTKTTFKPNTWCLRCLWSTKPVDTSNSFEV 2004
SP|P0C6F8|R1A_BCHK3            VAIDYRHYSTSFKKGAKLVHKPILWHINQTTNKTTYKPNIWCLRCLWSTKPVDTSNSFEV 1998
TR|A0A0K1Z0N1|A0A0K1Z0N1_CVHSA VAIDYRHYSASFKKGAKLLHKPIVWHINQATTKTTFKPNTWCLRCLWSTKPVDTSNSFEV 2004
SP|P0C6F5|R1A_BC279            VAIDYRHYSASFKKGAKLLHKPIIWHINQTTNKTTYKPNTWCLRCLWSTKPVETSNSFEV 2010
SP|P0C6T7|R1A_BCRP3            VAIDYRHYSASFKKGAKLLHKPIVWHINQATTKTTFKPNTWCLRCLWSTKPVDTSNSFEV 2002
                                                                                           

QHN73794                       LKSEDAQGMDNLACEDLKPVSEEVVENPTIQKDVLECNVKTTEVVGDIILKPANNSLKIT 2087
SP|P0C6X7|R1AB_CVHSA           LAVEDTQGMDNLACESQQPTSEEVVENPTIQKEVIECDVKTTEVVGNVILKPSDEGVKVT 2064
TR|Q6UZF5|Q6UZF5_CVHSA         LAVEDTQGMDNLACESQQPTSEEVVENPTIQKEVIECDVKTTEVVGNVILKPSDEGVKVT 2064
TR|Q6UZF1|Q6UZF1_CVHSA         LAVEDTQGMDNLACESQQPTSEEVVENPTIQKEVIECDVKTTEVVGNVILKPSDEGVKVT 2064
TR|Q6JH48|Q6JH48_CVHSA         LAVEDTQGMDNLACESQQPTSEEVVENPTIQKEVIECDVKTTEVVGNVILKPSDEGVKVT 2064
TR|Q692E6|Q692E6_CVHSA         LAVEDTQGMDNLACESQQPTSEEVVENPTIQKEVIECDVKTTEVVGNVILKPSDEGVKVT 2064
TR|A0A0K1YZY7|A0A0K1YZY7_CVHSA LAVEDTQGMDNLACESQQPSSEEVVENPTIQKEVIECDVKTTEVVGNVILKPSDEGVKVT 2064
SP|P0C6W2|R1AB_BCHK3           LVVEDTQGMDNLACESQTTTSEEVVENPTVQKEIIECDVKTTEVVGNVILKPSEEGVKVT 2058
SP|P0C6W6|R1AB_BCRP3           LAVEDTQGMDNLACESQQPTPEEVVENPTIQKEVIECDVKTTEVVGNVILKPSDEGVKVT 2062
SP|P0C6V9|R1AB_BC279           LEVEDTQGMDNLACESQTPTSEEVVENPTIQKEVIECDVKTIEVVGNVILKPSEEGVKVT 2070
TR|A0A0U1WHI4|A0A0U1WHI4_CVHSA LEVEGTQGMDNLACESQPPTSEEVVENPTVQKEVIECDVKTTEVVGNVILKPSDEGVKVT 2059
TR|A0A0U1WHG0|A0A0U1WHG0_CVHSA LEVEGTPGMDNLACESQPLTSEEVVENPTVQKEVIECDVKTTEVVGNVILKPSDEGVKVT 2059
TR|A0A166ZL34|A0A166ZL34_9NIDO ------------------------------------------------------------
TR|R9QTB2|R9QTB2_CVHSA         LEVEGTQGMDNLACESQSPISEEVVENPTVQKEVIECDVKTTEVVGNVILKPSEEGVKVT 2056
TR|R9QTH2|R9QTH2_CVHSA         LAVEDTQGMDNLACESQQPTSEEVVENPTIQKEVIECDVKTTEVVGNVILKPSDEGVKVT 2065
SP|P0C6U8|R1A_CVHSA            LAVEDTQGMDNLACESQQPTSEEVVENPTIQKEVIECDVKTTEVVGNVILKPSDEGVKVT 2064
TR|Q6JH47|Q6JH47_CVHSA         LAVEDTQGMDNLACESQQPTSEEVVENPTIQKEVIECDVKTTEVVGNVILKPSDEGVKVT 2064
TR|Q692E5|Q692E5_CVHSA         LAVEDTQGMDNLACESQQPTSEEVVENPTIQKEVIECDVKTTEVVGNVILKPSDEGVKVT 2064
SP|P0C6F8|R1A_BCHK3            LVVEDTQGMDNLACESQTTTSEEVVENPTVQKEIIECDVKTTEVVGNVILKPSEEGVKVT 2058
TR|A0A0K1Z0N1|A0A0K1Z0N1_CVHSA LAVEDTQGMDNLACESQQPSSEEVVENPTIQKEVIECDVKTTEVVGNVILKPSDEGVKVT 2064
SP|P0C6F5|R1A_BC279            LEVEDTQGMDNLACESQTPTSEEVVENPTIQKEVIECDVKTIEVVGNVILKPSEEGVKVT 2070
SP|P0C6T7|R1A_BCRP3            LAVEDTQGMDNLACESQQPTPEEVVENPTIQKEVIECDVKTTEVVGNVILKPSDEGVKVT 2062
                                                                                           

QHN73794                       EEVGHTDLMAAYVDNSSLTIKKPNELSRVLGLKTLATHGLAAVNSVPWDTIANYAKPFLN 2147
SP|P0C6X7|R1AB_CVHSA           QELGHEDLMAAYVENTSITIKKPNELSLALGLKTIATHGIAAINSVPWSKILAYVKPFLG 2124
TR|Q6UZF5|Q6UZF5_CVHSA         QELGHEDLMAAYVENTSITIKKPNELSLALGLKTIATHGIAAINSVPWSKILAYVKPFLG 2124
TR|Q6UZF1|Q6UZF1_CVHSA         QELGHEDLMAAYVENTSITIKKPNELSLALGLKTIATHGVAAINSVPWSKILAYVKPFLG 2124
TR|Q6JH48|Q6JH48_CVHSA         QELGHEDLMAAYVENTSITIKKPNELSLALGLKTIATHGIAAINSVPWSKILAYVKPFLG 2124
TR|Q692E6|Q692E6_CVHSA         QELGHEDLMAAYVENTSITIKKPNELSLALGLKTIATHGIAAINSVPWSKILAYVKPFLG 2124
TR|A0A0K1YZY7|A0A0K1YZY7_CVHSA QELGHEDLMAAYVENTSITIKKPNELSLALGLKTIATHGIAAVNSVPWSKILAYVKPFLG 2124
SP|P0C6W2|R1AB_BCHK3           QELGHEDLMAAYVEETSITIKKPNELSLALGLKTLATHGAAAINSVPWSKILAYVKPFLG 2118
SP|P0C6W6|R1AB_BCRP3           QELDHEDLMAAYVENTSITIKKPNELSLALGLKTIATHGIAAINSVPWGKILAYVKPFLG 2122
SP|P0C6V9|R1AB_BC279           QELGHEDLMAAYVEETSITIKKPNELSLALGLRTLATHGAAAINSVPWSKILAYVKPFLG 2130
TR|A0A0U1WHI4|A0A0U1WHI4_CVHSA QELDHEDLMAAYVENTSITIKKPNELSLALGLKTLATHGAAAINSVPWSKILTYVKPFLG 2119
TR|A0A0U1WHG0|A0A0U1WHG0_CVHSA QELDHEDLMAAYVENTSITIKKPNELSLALGLKTLATHGAAAINSVPWSKILAYVKPFLG 2119
TR|A0A166ZL34|A0A166ZL34_9NIDO ------------VENTSITIKKPNELSLALGLKTLATHGAAAINSVPWSKILAYVKPFLG 1926
TR|R9QTB2|R9QTB2_CVHSA         QELGHEDLMAAYVENTSITIKKPNELSLALGLKTLATHGAAAINSVPWSKILAYVKPFLG 2116
TR|R9QTH2|R9QTH2_CVHSA         QELGHEDLMAAYVENTSITIKKPNELSLALGLKTIATHGIAAINSVPWSKILAYVGPFLG 2125
SP|P0C6U8|R1A_CVHSA            QELGHEDLMAAYVENTSITIKKPNELSLALGLKTIATHGIAAINSVPWSKILAYVKPFLG 2124
TR|Q6JH47|Q6JH47_CVHSA         QELGHEDLMAAYVENTSITIKKPNELSLALGLKTIATHGIAAINSVPWSKILAYVKPFLG 2124
TR|Q692E5|Q692E5_CVHSA         QELGHEDLMAAYVENTSITIKKPNELSLALGLKTIATHGIAAINSVPWSKILAYVKPFLG 2124
SP|P0C6F8|R1A_BCHK3            QELGHEDLMAAYVEETSITIKKPNELSLALGLKTLATHGAAAINSVPWSKILAYVKPFLG 2118
TR|A0A0K1Z0N1|A0A0K1Z0N1_CVHSA QELGHEDLMAAYVENTSITIKKPNELSLALGLKTIATHGIAAVNSVPWSKILAYVKPFLG 2124
SP|P0C6F5|R1A_BC279            QELGHEDLMAAYVEETSITIKKPNELSLALGLRTLATHGAAAINSVPWSKILAYVKPFLG 2130
SP|P0C6T7|R1A_BCRP3            QELDHEDLMAAYVENTSITIKKPNELSLALGLKTIATHGIAAINSVPWGKILAYVKPFLG 2122
                                           *:::*:********* .***:*:**** **:*****..*  *. ***.

QHN73794                       KVVSTTTNIVTRCLNRVCTNYMPYFFTLLLQLCTFTRSTNSRIKASMPTTIAKNTVKSVG 2207
SP|P0C6X7|R1AB_CVHSA           QAAITTSNCAKRLAQRVFNNYMPYVFTLLFQLCTFTKSTNSRIRASLPTTIAKNSVKSVA 2184
TR|Q6UZF5|Q6UZF5_CVHSA         QAAITTSNCAKRLAQRVFNNYMPYVFTLLFQLCTFTKSTNSRIRASLPTTIAKNSVKSVA 2184
TR|Q6UZF1|Q6UZF1_CVHSA         QAAITTSNCAKRLAQRVFNNYMPYVFTLLFQLCTFTKSTNSRIRASLPTTIAKNSVKSVA 2184
TR|Q6JH48|Q6JH48_CVHSA         QAAITTSNCAKRLAQRVFNNYMPYVFTLLFQLCTFTKSTNSRIRASLPTTIAKNSVKSVA 2184
TR|Q692E6|Q692E6_CVHSA         QAAITTSNCAKRLAQRVFNNYMPYVFTLLFQLCTFTKSTNSRIRASLPTTIAKNSVKSVA 2184
TR|A0A0K1YZY7|A0A0K1YZY7_CVHSA QAATTTSNCARRLVQRVFNNYMPYVFTLLFQLCTFTKSTNSRIRASLPTTIAKNSVKSVV 2184
SP|P0C6W2|R1AB_BCHK3           QTAVITSNCIKKCVQRVFSNYMPYVITLLFQLCTFTKSTNSRIKASLPTTIAKNSVKSVA 2178
SP|P0C6W6|R1AB_BCRP3           QAAVTTSNCAKRLVQRMFNNYMPYVLTLLFQLCTFTKSTNSRIRASLPTTIAKNSVRGIV 2182
SP|P0C6V9|R1AB_BC279           QAAVTTTNCIKRCVQRVFNNYMPYVITLLFQLCTFTRSTNSRIRASLPTTIAKNSVKSVA 2190
TR|A0A0U1WHI4|A0A0U1WHI4_CVHSA QATVTTSNCIKKCVQRIFNNYMPYVITLLLQLCTFTKSTNSRIRASLPTTIAKNSVKSVA 2179
TR|A0A0U1WHG0|A0A0U1WHG0_CVHSA QATVTTSSCIKKCVQRIFNNYMPYVITLLFQLCTFTKSTNSRIRASFPTTIAKNSVKSVA 2179
TR|A0A166ZL34|A0A166ZL34_9NIDO QATVTTSSCIKKCVQRIFNNYMPYVITLLFQLCTFTKSTNSRIRASFPTTIAKNSVRSVA 1986
TR|R9QTB2|R9QTB2_CVHSA         QAAVTTSNCMKKCVQRIFNNYMPYVITLLFQLCTFTKSTNSRIRASLPTTIAKNSVKSVA 2176
TR|R9QTH2|R9QTH2_CVHSA         RTAITTSNCAKRLVQRVFNNYMPYVLTLLFQLCTFTKSTNSRIRASLPTTIAKNSVKGVA 2185
SP|P0C6U8|R1A_CVHSA            QAAITTSNCAKRLAQRVFNNYMPYVFTLLFQLCTFTKSTNSRIRASLPTTIAKNSVKSVA 2184
TR|Q6JH47|Q6JH47_CVHSA         QAAITTSNCAKRLAQRVFNNYMPYVFTLLFQLCTFTKSTNSRIRASLPTTIAKNSVKSVA 2184
TR|Q692E5|Q692E5_CVHSA         QAAITTSNCAKRLAQRVFNNYMPYVFTLLFQLCTFTKSTNSRIRASLPTTIAKNSVKSVA 2184
SP|P0C6F8|R1A_BCHK3            QTAVITSNCIKKCVQRVFSNYMPYVITLLFQLCTFTKSTNSRIKASLPTTIAKNSVKSVA 2178
TR|A0A0K1Z0N1|A0A0K1Z0N1_CVHSA QAATTTSNCARRLVQRVFNNYMPYVFTLLFQLCTFTKSTNSRIRASLPTTIAKNSVKSVV 2184
SP|P0C6F5|R1A_BC279            QAAVTTTNCIKRCVQRVFNNYMPYVITLLFQLCTFTRSTNSRIRASLPTTIAKNSVKSVA 2190
SP|P0C6T7|R1A_BCRP3            QAAVTTSNCAKRLVQRMFNNYMPYVLTLLFQLCTFTKSTNSRIRASLPTTIAKNSVRGIV 2182
                               :..  *:.   :  :*: .*****.:***:******:******:**:*******:*:.: 

QHN73794                       KFCLEASFNYLKSPNFSKLINIIIWFLLLSVCLGSLIYSTAALGVLMSNLGMPSYCTGYR 2267
SP|P0C6X7|R1AB_CVHSA           KLCLDAGINYVKSPKFSKLFTIAMWLLLLSICLGSLICVTAAFGVLLSNFGAPSYCNGVR 2244
TR|Q6UZF5|Q6UZF5_CVHSA         KLCLDAGINYVKSPKFSKLFTIAMWLLLLSICLGSLICVTAAFGVLLSNFGAPSYCNGVR 2244
TR|Q6UZF1|Q6UZF1_CVHSA         KLCLDAGINYVKSPKFSKLFTIAMWLLLLSICLGSLICVTAAFGVLLSNFGAPSYCNGVR 2244
TR|Q6JH48|Q6JH48_CVHSA         KLCLDAGINYVKSPKFSKLFTIAMWLLLLSICLGSLICVTAAFGVLLSNFGAPSYCNGVR 2244
TR|Q692E6|Q692E6_CVHSA         KLCLDAGINYVKSPKFSKLFTIAMWLLLLSICLGSLICVTAAFGVLLSNFGAPSYCNGVR 2244
TR|A0A0K1YZY7|A0A0K1YZY7_CVHSA KLCLDAGINYVKSPKFSKLFTIAMWLLLLSICLGFLIYVIAAFGVLLSNFGAPSYCNGVR 2244
SP|P0C6W2|R1AB_BCHK3           KLCLDVCINYVKSPKFSKLFTIVMWLLLLSICLGSLTYVTAVLGVCLSSLGVPSYCDGVR 2238
SP|P0C6W6|R1AB_BCRP3           RLCLDAGINYVKSPKFSKLFTIAMWLLLLSICLGSLIYVTAALGVLLSNFGAPSYCSGVR 2242
SP|P0C6V9|R1AB_BC279           KLCLDVCINYVKSPKFSKLFTIAMWLLLLSICLGSLIYVTAAFGVLLSNLGIPSYCDGVR 2250
TR|A0A0U1WHI4|A0A0U1WHI4_CVHSA KLCLDVCINYVKSPKSSKLFTIAMWLLLLSICLGSLTYVIAALGVFLSNLGIPSYCGGVR 2239
TR|A0A0U1WHG0|A0A0U1WHG0_CVHSA KLCLDVCINYVKSPKSFKLFTIAMWLLLLSICLGSLTYVIAALGVFLSNLGISSYCGGVR 2239
TR|A0A166ZL34|A0A166ZL34_9NIDO KLCLDVCINYVKSPKSFKLFTIAMWLLLLSICLGSLTYVIAALGVFLSNLGISSYCGGVR 2046
TR|R9QTB2|R9QTB2_CVHSA         KLCLDVCINYVKSPKFSKLFTIAMWLLLLSICLGSLIYVTAAFGVLLSNLGIPSYCDGVR 2236
TR|R9QTH2|R9QTH2_CVHSA         KLCLDAGINYVKSPKFSKLFIIAMWLLLLSICLGSLIYVTAALGVLLSNFGAPSYCSGVR 2245
SP|P0C6U8|R1A_CVHSA            KLCLDAGINYVKSPKFSKLFTIAMWLLLLSICLGSLICVTAAFGVLLSNFGAPSYCNGVR 2244
TR|Q6JH47|Q6JH47_CVHSA         KLCLDAGINYVKSPKFSKLFTIAMWLLLLSICLGSLICVTAAFGVLLSNFGAPSYCNGVR 2244
TR|Q692E5|Q692E5_CVHSA         KLCLDAGINYVKSPKFSKLFTIAMWLLLLSICLGSLICVTAAFGVLLSNFGAPSYCNGVR 2244
SP|P0C6F8|R1A_BCHK3            KLCLDVCINYVKSPKFSKLFTIVMWLLLLSICLGSLTYVTAVLGVCLSSLGVPSYCDGVR 2238
TR|A0A0K1Z0N1|A0A0K1Z0N1_CVHSA KLCLDAGINYVKSPKFSKLFTIAMWLLLLSICLGFLIYVIAAFGVLLSNFGAPSYCNGVR 2244
SP|P0C6F5|R1A_BC279            KLCLDVCINYVKSPKFSKLFTIAMWLLLLSICLGSLIYVTAAFGVLLSNLGIPSYCDGVR 2250
SP|P0C6T7|R1A_BCRP3            RLCLDAGINYVKSPKFSKLFTIAMWLLLLSICLGSLIYVTAALGVLLSNFGAPSYCSGVR 2242
                               ::**:. :**:***:  **: * :*:****:*** *    *.:** :*.:*  *** * *

QHN73794                       EGYLNSTNVTIATYCTGSIPCSVCLSGLDSLDTYPSLETIQITISSFKWDLTAFGLVAEW 2327
SP|P0C6X7|R1AB_CVHSA           ELYLNSSNVTTMDFCEGSFPCSICLSGLDSLDSYPALETIQVTISSYKLDLTILGLAAEW 2304
TR|Q6UZF5|Q6UZF5_CVHSA         ELYLNSSNVTTMDFCEGSFPCSICLSGLDSLDSYPALETIQVTISSYKLDLTILGLAAEW 2304
TR|Q6UZF1|Q6UZF1_CVHSA         ELYLNSSNVTTMDFCEGSFPCSICLSGLDSLDSYPALETIQVTISSYKLDLTILGLAAEW 2304
TR|Q6JH48|Q6JH48_CVHSA         ELYLNSSNVTTMDFCEGSFPCSICLSGLDSLDSYPALETIQVTISSYKLDLTILGLAAEW 2304
TR|Q692E6|Q692E6_CVHSA         ELYLNSSNVTTMDFCEGSFPCSICLSGLDSLDSYPALETIQVTISSYKLDLTILGLAAEW 2304
TR|A0A0K1YZY7|A0A0K1YZY7_CVHSA ELYLNSSNVTTMDFCEGSFPCSICLSGLDSRDSYPALETIQVTISSYKLDLTILGLAAEW 2304
SP|P0C6W2|R1AB_BCHK3           ELYINSSNVTTMDFCQGYFPCSVCLSGLDSLDSYPALETIQVTISSYKLDLTFLGLAAEW 2298
SP|P0C6W6|R1AB_BCRP3           ESYLNSSNVTTMDFCEGSFPCSVCLSGLDSLDSYPALETIQVTISSYKLDLTILGLAAEW 2302
SP|P0C6V9|R1AB_BC279           ESYVNSSNVTTMDFCEGSFLCSVCLNGLDSLDSYPALETIQVTISSYKLDLTSLGLAAEW 2310
TR|A0A0U1WHI4|A0A0U1WHI4_CVHSA DLYINSSNVTIMDFCEGSFPCSVCLSGLDSLDSYPALETIQVTISSYKLDLTFLGLAAEW 2299
TR|A0A0U1WHG0|A0A0U1WHG0_CVHSA DLYINSSNVTIMDFCEGSFPCSVCLSGLDSLDSYPALETIQVTISSYKLDLTFLGLAAEW 2299
TR|A0A166ZL34|A0A166ZL34_9NIDO DLYINSSNVTIMDFCEGSFPCSVCLSGLDSLDSYPALETIQVTISSYKLDLTFLGLAAEW 2106
TR|R9QTB2|R9QTB2_CVHSA         ESYLNSSNVTIIDFCEGSFPCSVCLNGLDSLDFYPALETIQVTISSYKLDLTFLGLAAEW 2296
TR|R9QTH2|R9QTH2_CVHSA         ESYLNSSNVTTMDFCEGSFPCSVCLSGLDSLDSYPALETIQVTISSYKLDLTILGLVAEW 2305
SP|P0C6U8|R1A_CVHSA            ELYLNSSNVTTMDFCEGSFPCSICLSGLDSLDSYPALETIQVTISSYKLDLTILGLAAEW 2304
TR|Q6JH47|Q6JH47_CVHSA         ELYLNSSNVTTMDFCEGSFPCSICLSGLDSLDSYPALETIQVTISSYKLDLTILGLAAEW 2304
TR|Q692E5|Q692E5_CVHSA         ELYLNSSNVTTMDFCEGSFPCSICLSGLDSLDSYPALETIQVTISSYKLDLTILGLAAEW 2304
SP|P0C6F8|R1A_BCHK3            ELYINSSNVTTMDFCQGYFPCSVCLSGLDSLDSYPALETIQVTISSYKLDLTFLGLAAEW 2298
TR|A0A0K1Z0N1|A0A0K1Z0N1_CVHSA ELYLNSSNVTTMDFCEGSFPCSICLSGLDSRDSYPALETIQVTISSYKLDLTILGLAAEW 2304
SP|P0C6F5|R1A_BC279            ESYVNSSNVTTMDFCEGSFLCSVCLNGLDSLDSYPALETIQVTISSYKLDLTSLGLAAEW 2310
SP|P0C6T7|R1A_BCRP3            ESYLNSSNVTTMDFCEGSFPCSVCLSGLDSLDSYPALETIQVTISSYKLDLTILGLAAEW 2302
                               : *:**:***   :* * : **:**.**** * **:*****:****:* *** :**.***

QHN73794                       FLAYILFTRFFYVLGLAAIMQLFFSYFAVHFISNSWLMWLIINLVQMAPISAMVRMYIFF 2387
SP|P0C6X7|R1AB_CVHSA           VLAYMLFTKFFYLLGLSAIMQVFFGYFASHFISNSWLMWFIISIVQMAPVSAMVRMYIFF 2364
TR|Q6UZF5|Q6UZF5_CVHSA         VLAYMLFTKFFYLLGLSAIMQVFFGYFASHFISNSWLMWFIISIVQMAPVSAMVRMYIFF 2364
TR|Q6UZF1|Q6UZF1_CVHSA         VLAYMLFTKFFYLLGLSAIMQVFFGYFASHFISNSWLMWFIISIVQMAPVSAMVRMYIFF 2364
TR|Q6JH48|Q6JH48_CVHSA         VLAYMLFTKFFYLLGLSAIMQVFFGYFASHFISNSWLMWFIISIVQMAPVSAMVRMYIFF 2364
TR|Q692E6|Q692E6_CVHSA         VLAYMLFTKFFYLLGLSAIMQVFFGYFASHFISNSWLMWFIISIVQMAPVSAMVRMYIFF 2364
TR|A0A0K1YZY7|A0A0K1YZY7_CVHSA VLAYMLFTKFFYLLGLSAIMQVFFGYFASHFISNSWLMWFIISIVQMAPVSAMVRMYIFF 2364
SP|P0C6W2|R1AB_BCHK3           LLAYMLFTKFFYLLGLSAIMQAFFGYFASHFISNSWLMWFIISIVQMAPVSAMVRMYIFF 2358
SP|P0C6W6|R1AB_BCRP3           FFAYMLFTKFFYLLGLSAIMQVFFGYFASHFISNSWLMWFIISIVQMAPVSAMVRMYIFF 2362
SP|P0C6V9|R1AB_BC279           FLAYMLFTKFFYLLGLSAIMQVFFGYFASHFISNSWLMWFIISIVQMAPVSAMVRMYIFF 2370
TR|A0A0U1WHI4|A0A0U1WHI4_CVHSA FLAYMLFTKFFYLLGLSAIMQVFFGYFASHFISNSWLMWFIISIVQMAPVSAMVRMYIFF 2359
TR|A0A0U1WHG0|A0A0U1WHG0_CVHSA FLAYMLFTKFFYLLGLSAIMQVFFGYFASHFISNSWLMWFIISIVQMAPVSAMVRMYIFF 2359
TR|A0A166ZL34|A0A166ZL34_9NIDO FLAYMLFTKFFYLLGLSAIMQVFFGYFASHFISNSWLMWFIISIVQMAPVSAMVRMYIFF 2166
TR|R9QTB2|R9QTB2_CVHSA         FLAYMLFTKFFYLLGLSAIMQVFFGYFASHFISNSWLMWFVISIVQMAPVSAMVRMYIFF 2356
TR|R9QTH2|R9QTH2_CVHSA         FLAYMLFTKFFYLLGLSAIMQVFFGYFASHFISNSWLMWFIISIVQMAPVSAMVRMYIFF 2365
SP|P0C6U8|R1A_CVHSA            VLAYMLFTKFFYLLGLSAIMQVFFGYFASHFISNSWLMWFIISIVQMAPVSAMVRMYIFF 2364
TR|Q6JH47|Q6JH47_CVHSA         VLAYMLFTKFFYLLGLSAIMQVFFGYFASHFISNSWLMWFIISIVQMAPVSAMVRMYIFF 2364
TR|Q692E5|Q692E5_CVHSA         VLAYMLFTKFFYLLGLSAIMQVFFGYFASHFISNSWLMWFIISIVQMAPVSAMVRMYIFF 2364
SP|P0C6F8|R1A_BCHK3            LLAYMLFTKFFYLLGLSAIMQAFFGYFASHFISNSWLMWFIISIVQMAPVSAMVRMYIFF 2358
TR|A0A0K1Z0N1|A0A0K1Z0N1_CVHSA VLAYMLFTKFFYLLGLSAIMQVFFGYFASHFISNSWLMWFIISIVQMAPVSAMVRMYIFF 2364
SP|P0C6F5|R1A_BC279            FLAYMLFTKFFYLLGLSAIMQVFFGYFASHFISNSWLMWFIISIVQMAPVSAMVRMYIFF 2370
SP|P0C6T7|R1A_BCRP3            FFAYMLFTKFFYLLGLSAIMQVFFGYFASHFISNSWLMWFIISIVQMAPVSAMVRMYIFF 2362
                               .:**:***:***:***:**** **.*** **********::*.:*****:**********

QHN73794                       ASFYYVWKSYVHVVDGCNSSTCMMCYKRNRATRVECTTIVNGVRRSFYVYANGGKGFCKL 2447
SP|P0C6X7|R1AB_CVHSA           ASFYYIWKSYVHIMDGCTSSTCMMCYKRNRATRVECTTIVNGMKRSFYVYANGGRGFCKT 2424
TR|Q6UZF5|Q6UZF5_CVHSA         ASFYYIWKSYVHIMDGCTSSTCMMCYKRNRATRVECTTIVNGMKRSFYVYANGGRGFCKT 2424
TR|Q6UZF1|Q6UZF1_CVHSA         ASFYYIWKSYVHIMDGCTSSTCMMCYKRNRATRVECTTIVNGMKRSFYVYANGGRGFCKT 2424
TR|Q6JH48|Q6JH48_CVHSA         ASFYYIWKSYVHIMDGCTSSTCMMCYKRNRATRVECTTIVNGMKRSFYVYANGGRGFCKT 2424
TR|Q692E6|Q692E6_CVHSA         ASFYYIWKSYVHIMDGCTSSTCMMCYKRNRATRVECTTIVNGMKRSFYVYANGGRGFCKT 2424
TR|A0A0K1YZY7|A0A0K1YZY7_CVHSA ASFYYIWKSYVHIMDGCTSSTCMMCYKRNRATRVECTTIVNGMKRSFYVYANGGRGFCKT 2424
SP|P0C6W2|R1AB_BCHK3           ASFYYVWKSYVHIMDGCTSSTCMMCYKRNRATRVECTTIVNGVKRSFYVYANGGRGFCKA 2418
SP|P0C6W6|R1AB_BCRP3           ASFYYIWKSYVHIMDGCTSSTCMMCYKRNRATRVECTTIVNGMKRSFYVYANGGRGFCKT 2422
SP|P0C6V9|R1AB_BC279           AFCYYVWKSYVHIMDGCTSSTCMMCYKRNRATRVECTTIVNGMKRSFYVYANGGRGFCKA 2430
TR|A0A0U1WHI4|A0A0U1WHI4_CVHSA ASFYYIWKSYVHIMDGCTSSTCMMCYKRNRAMRVECTTIVNGMKRSFYVYANGGRGFCKA 2419
TR|A0A0U1WHG0|A0A0U1WHG0_CVHSA ASFYYTWRSYVHIMDGCTSSTCMMCYKRNRATRVECTTIVNGMKRSFYVYANGGRGFCKA 2419
TR|A0A166ZL34|A0A166ZL34_9NIDO ASFYYTWKSYVHIMDGCTSSTCMMCYKRNRATRVECTTIVNGMKRSFYVYANGGRGFCKA 2226
TR|R9QTB2|R9QTB2_CVHSA         ASFYYVWKSYVHIMDGCTSSTCMMCYKRNRATRVECTTIVNGMKRSFYVYANGGRGFCKA 2416
TR|R9QTH2|R9QTH2_CVHSA         ASFYYIWKSYVHIMDGCTSSTCMMCYKRNRATRVECTTIVNGMKRSFYVYANGGRGFCKT 2425
SP|P0C6U8|R1A_CVHSA            ASFYYIWKSYVHIMDGCTSSTCMMCYKRNRATRVECTTIVNGMKRSFYVYANGGRGFCKT 2424
TR|Q6JH47|Q6JH47_CVHSA         ASFYYIWKSYVHIMDGCTSSTCMMCYKRNRATRVECTTIVNGMKRSFYVYANGGRGFCKT 2424
TR|Q692E5|Q692E5_CVHSA         ASFYYIWKSYVHIMDGCTSSTCMMCYKRNRATRVECTTIVNGMKRSFYVYANGGRGFCKT 2424
SP|P0C6F8|R1A_BCHK3            ASFYYVWKSYVHIMDGCTSSTCMMCYKRNRATRVECTTIVNGVKRSFYVYANGGRGFCKA 2418
TR|A0A0K1Z0N1|A0A0K1Z0N1_CVHSA ASFYYIWKSYVHIMDGCTSSTCMMCYKRNRATRVECTTIVNGMKRSFYVYANGGRGFCKT 2424
SP|P0C6F5|R1A_BC279            AFCYYVWKSYVHIMDGCTSSTCMMCYKRNRATRVECTTIVNGMKRSFYVYANGGRGFCKA 2430
SP|P0C6T7|R1A_BCRP3            ASFYYIWKSYVHIMDGCTSSTCMMCYKRNRATRVECTTIVNGMKRSFYVYANGGRGFCKT 2422
                               *  ** *:****::***.************* **********::**********:**** 

QHN73794                       HNWNCVNCDTFCAGSTFISDEVARDLSLQFKRPINPTDQSSYIVDSVTVKNGSIHLYFDK 2507
SP|P0C6X7|R1AB_CVHSA           HNWNCLNCDTFCTGSTFISDEVARDLSLQFKRPINPTDQSSYIVDSVAVKNGALHLYFDK 2484
TR|Q6UZF5|Q6UZF5_CVHSA         HNWNCLNCDTFCTGSTFISDEVARDLSLQFKRPINPTDQSSYIVDSVAVKNGALHLYFDK 2484
TR|Q6UZF1|Q6UZF1_CVHSA         HNWNCLNCDTFCTGSTFISDEVARDLSLQFKRPINPTDQSSYIVDSVAVKNGALHLYFDK 2484
TR|Q6JH48|Q6JH48_CVHSA         HNWNCLNCDTFCTGSTFISDEVARDLSLQFKRPINPTDQSSYIVDSVAVKNGALHLYFDK 2484
TR|Q692E6|Q692E6_CVHSA         HNWNCLNCDTFCTGSTFISDEVARDLSLQFKRPINPTDQSSYIVDSVAVKNGALHLYFDK 2484
TR|A0A0K1YZY7|A0A0K1YZY7_CVHSA HNWNCLNCDTFCTGSTFISDEVARDLSLQFKRPINPTDQSSYIVDSVAVKNGALHLYFDK 2484
SP|P0C6W2|R1AB_BCHK3           HNWNCLNCDTFCAGSTFISDEVARDLSLQFKRPINPTDQSAYVVDSVTVKNGALHLYFDK 2478
SP|P0C6W6|R1AB_BCRP3           HNWNCLNCDTFCAGSTFISDEVARDLSLQFKRPINPTDQSSYVVDSVAVKNGALHLYFDK 2482
SP|P0C6V9|R1AB_BC279           HNWNCLNCDTFCAGSTFISDEVARDLSLQFKRPINPTDQSSYVVDSVAVKNGALHLYFDK 2490
TR|A0A0U1WHI4|A0A0U1WHI4_CVHSA HNWNCLNCDTFCTGSTFISDEVARDLSLQFKRPINPTDQSSYVVDSVAVKNGALHLYFDK 2479
TR|A0A0U1WHG0|A0A0U1WHG0_CVHSA HNWNCLNCDTFCAGSTFISDEVARDLSLQFKRPINPTDQSSYVVDSVAVKNGALHLYFDK 2479
TR|A0A166ZL34|A0A166ZL34_9NIDO HNWNCLNCDTFCAGSTFISDEVARDLSLQFKRPINPTDQSSYVVDSVAVKNGALHLYFDK 2286
TR|R9QTB2|R9QTB2_CVHSA         HNWNCLNCDTFCAGSTFISDEVARDLSLQFKRPINPTDQSSYVVDSVAVKNGALHLYFDK 2476
TR|R9QTH2|R9QTH2_CVHSA         HNWNCLNCDTFCTGSTFISDEVARDLSLQFKRPINPTDQSLYIVDSVAVKNGALHLYFDK 2485
SP|P0C6U8|R1A_CVHSA            HNWNCLNCDTFCTGSTFISDEVARDLSLQFKRPINPTDQSSYIVDSVAVKNGALHLYFDK 2484
TR|Q6JH47|Q6JH47_CVHSA         HNWNCLNCDTFCTGSTFISDEVARDLSLQFKRPINPTDQSSYIVDSVAVKNGALHLYFDK 2484
TR|Q692E5|Q692E5_CVHSA         HNWNCLNCDTFCTGSTFISDEVARDLSLQFKRPINPTDQSSYIVDSVAVKNGALHLYFDK 2484
SP|P0C6F8|R1A_BCHK3            HNWNCLNCDTFCAGSTFISDEVARDLSLQFKRPINPTDQSAYVVDSVTVKNGALHLYFDK 2478
TR|A0A0K1Z0N1|A0A0K1Z0N1_CVHSA HNWNCLNCDTFCTGSTFISDEVARDLSLQFKRPINPTDQSSYIVDSVAVKNGALHLYFDK 2484
SP|P0C6F5|R1A_BC279            HNWNCLNCDTFCAGSTFISDEVARDLSLQFKRPINPTDQSSYVVDSVAVKNGALHLYFDK 2490
SP|P0C6T7|R1A_BCRP3            HNWNCLNCDTFCAGSTFISDEVARDLSLQFKRPINPTDQSSYVVDSVAVKNGALHLYFDK 2482
                               *****:******:*************************** *:****:****::******

QHN73794                       AGQKTYERHSLSHFVNLDNLRANNTKGSLPINVIVFDGKSKCEESSAKSASVYYSQLMCQ 2567
SP|P0C6X7|R1AB_CVHSA           AGQKTYERHPLSHFVNLDNLRANNTKGSLPINVIVFDGKSKCDESASKSASVYYSQLMCQ 2544
TR|Q6UZF5|Q6UZF5_CVHSA         AGQKTYERHPLSHFVNLDNLRANNTKGSLPINVIVFDGKSKCDESASKSASVYYSQLMCQ 2544
TR|Q6UZF1|Q6UZF1_CVHSA         AGQKTYERHPLSHFVNLDNLRANNTKGSLPINVIVFDGKSKCDESASKSASVYYSQLMCQ 2544
TR|Q6JH48|Q6JH48_CVHSA         AGQKTYERHPLSHFVNLDNLRANNTKGSLPINVIVFDGKSKCDESASKSASVYYSQLMCQ 2544
TR|Q692E6|Q692E6_CVHSA         AGQKTYERHPLSHFVNLDNLRANNTKGSLPINVIVFDGKSKCDESASKSASVYYSQLMCQ 2544
TR|A0A0K1YZY7|A0A0K1YZY7_CVHSA AGQKTYERHPLSHFVNLDNLRGNNTKGSLPINVIVFDGKSKCDESAAKSASVYYSQLMCQ 2544
SP|P0C6W2|R1AB_BCHK3           AGQKTYERHPLSHFVNLDNLRANNTKGSLPINVIVFDGKSKCEESAAKSASVYYSQLMCQ 2538
SP|P0C6W6|R1AB_BCRP3           AGQKTYERHPLSHFVNLDNLRANNTKGSLPINVIVFDGKSKCDESAAKSASVYYSQLMCQ 2542
SP|P0C6V9|R1AB_BC279           AGQKTYERHPLSHFVNLDNLRANNTKGSLPINVIVFDGKSKCDESAAKSASVYYSQLMCQ 2550
TR|A0A0U1WHI4|A0A0U1WHI4_CVHSA AGQKTYERHPLSHFVNLDNLRANNTKGSLPINVIVFDGKSKCEESAAKSASVYYSQLMCQ 2539
TR|A0A0U1WHG0|A0A0U1WHG0_CVHSA AGQKTYERHPLSHFVNLDNLRANNTKGSLPINVIVFDGRSKCDESAAKSASVYYSQLMCQ 2539
TR|A0A166ZL34|A0A166ZL34_9NIDO AGQKTYERHPLSHFVNLDNLRANNTKGSLPINVIVFDGRSKCDESAAKSASVYYSQLMCQ 2346
TR|R9QTB2|R9QTB2_CVHSA         AGQRTYERHPLSHFVNLDNLRANNTKGSLPINVIVFDGKSKCDESAAKSASVYYSQLMCQ 2536
TR|R9QTH2|R9QTH2_CVHSA         AGQKTYERHPLSHFVNLDNLRANNTKGSLPINVIVFDGKSKCDESAARSASVYYSQLMCQ 2545
SP|P0C6U8|R1A_CVHSA            AGQKTYERHPLSHFVNLDNLRANNTKGSLPINVIVFDGKSKCDESASKSASVYYSQLMCQ 2544
TR|Q6JH47|Q6JH47_CVHSA         AGQKTYERHPLSHFVNLDNLRANNTKGSLPINVIVFDGKSKCDESASKSASVYYSQLMCQ 2544
TR|Q692E5|Q692E5_CVHSA         AGQKTYERHPLSHFVNLDNLRANNTKGSLPINVIVFDGKSKCDESASKSASVYYSQLMCQ 2544
SP|P0C6F8|R1A_BCHK3            AGQKTYERHPLSHFVNLDNLRANNTKGSLPINVIVFDGKSKCEESAAKSASVYYSQLMCQ 2538
TR|A0A0K1Z0N1|A0A0K1Z0N1_CVHSA AGQKTYERHPLSHFVNLDNLRGNNTKGSLPINVIVFDGKSKCDESAAKSASVYYSQLMCQ 2544
SP|P0C6F5|R1A_BC279            AGQKTYERHPLSHFVNLDNLRANNTKGSLPINVIVFDGKSKCDESAAKSASVYYSQLMCQ 2550
SP|P0C6T7|R1A_BCRP3            AGQKTYERHPLSHFVNLDNLRANNTKGSLPINVIVFDGKSKCDESAAKSASVYYSQLMCQ 2542
                               ***:***** ***********.****************:***:**:::************

QHN73794                       PILLLDQALVSDVGDSAEVAVKMFDAYVNTFSSTFNVPMEKLKTLVATAEAELAKNVSLD 2627
SP|P0C6X7|R1AB_CVHSA           PILLLDQALVSDVGDSTEVSVKMFDAYVDTFSATFSVPMEKLKALVATAHSELAKGVALD 2604
TR|Q6UZF5|Q6UZF5_CVHSA         PILLLDQALVSDVGDSTEVSVKMFDAYVDTFSATFSVPMEKLKALVATAHSELAKGVALD 2604
TR|Q6UZF1|Q6UZF1_CVHSA         PILLLDQALVSDVGDSTEVSVKMFDAYVDTFSATFSVPMEKLKALVATAHSELAKGVALD 2604
TR|Q6JH48|Q6JH48_CVHSA         PILLLDQALVSDVGDSTEVSVKMFDAYVDTFSATFSVPMEKLKALVATAHSELAKGVALD 2604
TR|Q692E6|Q692E6_CVHSA         PILLLDQVLVSDVGDSTEVSVKMFDAYVDTFSATFSVPMEKLKALVATAHSELAKGVALD 2604
TR|A0A0K1YZY7|A0A0K1YZY7_CVHSA PILLLDQALVSDVGDSTEVSVKMFDAYVDIFSSTFSVPMEKLKALVVTAHSELAKGVALD 2604
SP|P0C6W2|R1AB_BCHK3           PILLLDQALVSDVGDSTEVSVKMFDAYVDTFSATFSVPMEKLKALVATAHSELAKGVALD 2598
SP|P0C6W6|R1AB_BCRP3           PILLLDQALVSDVGDSTEVSVKMFDAYVDTFSATFSVPMEKLKALVATAHSELAKGVALD 2602
SP|P0C6V9|R1AB_BC279           PILLLDQALVSDVGDSTEVSVKMFDAYVDTFSATFSVPMEKLKALVATAHSELAKGVALD 2610
TR|A0A0U1WHI4|A0A0U1WHI4_CVHSA PILLLDQALVSDVGDSTEVSVKMFDAYVDTFSATFSVPMEKLKALVATAHSELAKGVALD 2599
TR|A0A0U1WHG0|A0A0U1WHG0_CVHSA PILLLDQALVSDVGDSTEVSVKMFDAYIDTFSTTFSVPMEKLKALVATAHSELAKGVSLD 2599
TR|A0A166ZL34|A0A166ZL34_9NIDO PILLLDQALVSDVGDSTEVSVKMFDAYIDTFSTTFSVPMEKLKALVATAHSELAKGVSLD 2406
TR|R9QTB2|R9QTB2_CVHSA         PILLLDQALVSDVGDSTEVSVKMFDAYVDTFSATFSVPMEKLKALVATAHSELAKGVALD 2596
TR|R9QTH2|R9QTH2_CVHSA         PILLLDQALVSDVGDSTEVSVKMFDAYVDTFSATFSVPMEKLKALVATAHSELAKGVALD 2605
SP|P0C6U8|R1A_CVHSA            PILLLDQALVSDVGDSTEVSVKMFDAYVDTFSATFSVPMEKLKALVATAHSELAKGVALD 2604
TR|Q6JH47|Q6JH47_CVHSA         PILLLDQALVSDVGDSTEVSVKMFDAYVDTFSATFSVPMEKLKALVATAHSELAKGVALD 2604
TR|Q692E5|Q692E5_CVHSA         PILLLDQVLVSDVGDSTEVSVKMFDAYVDTFSATFSVPMEKLKALVATAHSELAKGVALD 2604
SP|P0C6F8|R1A_BCHK3            PILLLDQALVSDVGDSTEVSVKMFDAYVDTFSATFSVPMEKLKALVATAHSELAKGVALD 2598
TR|A0A0K1Z0N1|A0A0K1Z0N1_CVHSA PILLLDQALVSDVGDSTEVSVKMFDAYVDIFSSTFSVPMEKLKALVVTAHSELAKGVALD 2604
SP|P0C6F5|R1A_BC279            PILLLDQALVSDVGDSTEVSVKMFDAYVDTFSATFSVPMEKLKALVATAHSELAKGVALD 2610
SP|P0C6T7|R1A_BCRP3            PILLLDQALVSDVGDSTEVSVKMFDAYVDTFSATFSVPMEKLKALVATAHSELAKGVALD 2602
                               *******.********:**:*******:: **:**.*******:**.**.:****.*:**

QHN73794                       NVLSTFISAARQGFVDSDVETKDVVECLKLSHQSDIEVTGDSCNNYMLTYNKVENMTPRD 2687
SP|P0C6X7|R1AB_CVHSA           GVLSTFVSAARQGVVDTDVDTKDVIECLKLSHHSDLEVTGDSCNNFMLTYNKVENMTPRD 2664
TR|Q6UZF5|Q6UZF5_CVHSA         GVLSTFVSAARQGVVDTDVDTKDVIECLKLSHHSDLEVTGDSCNNFMLTYNKVENMTPRD 2664
TR|Q6UZF1|Q6UZF1_CVHSA         GVLSTFVSAARQGVVDTDVDTKDVIECLKLSHHSDLEVTGDSCNNFMLTYNKVENMTPRD 2664
TR|Q6JH48|Q6JH48_CVHSA         GVLSTFVSAARQGVVDTDVDTKDVIECLKLSHHSDLEVTGDSCNNFMLTYNKVENMTPRD 2664
TR|Q692E6|Q692E6_CVHSA         GVLSTFVSAARQGVVDTDVDTKDVIECLKLSHHSDLEVTGDSCNNFMLTYNKVENMTPRD 2664
TR|A0A0K1YZY7|A0A0K1YZY7_CVHSA GVLSTFVSAARQGVVDTDVDTKDVIECLKLSHHSDLEVTGDSCNNFMLTYNKVENMTPRD 2664
SP|P0C6W2|R1AB_BCHK3           GVLSTFVSAARQGVVDTDVDTKDVIECLKLSHHSDIEVTGDSCNNFMLTYNKVENMTPRD 2658
SP|P0C6W6|R1AB_BCRP3           GVLSTFVSASRQGVVDTDVDTKDVIECLKLSHHSDLEVTGDSCNNFMLTYNKVENMTPRD 2662
SP|P0C6V9|R1AB_BC279           GVLSTFVSAARQGVVDTDVDTKDVIECLKLSHHSDLEVTGDSCNNFMLTYNKVENMTPRD 2670
TR|A0A0U1WHI4|A0A0U1WHI4_CVHSA GVLSTFVSAARQGVVDTDVDTKDVIECLKLSHHSDLEVTGDSCNNFMLTYNKVENMTPRD 2659
TR|A0A0U1WHG0|A0A0U1WHG0_CVHSA GVLSTFVSAARQGVVDTDVDTKDVMECLKLSHNSDLEVTSDSCNNFMLTYNKVENMTPRD 2659
TR|A0A166ZL34|A0A166ZL34_9NIDO GVLSTFVSAARQGVVDTDVDTKDVMECLKLSHNSDLEVTSDSCNNFMLTYNKVENMTPRD 2466
TR|R9QTB2|R9QTB2_CVHSA         GVLSTFVSAARQGVVDTDVDTKDVIECLKLSHHSDLEVTGDSCNNFMLTYNKVENMTPRD 2656
TR|R9QTH2|R9QTH2_CVHSA         GVLSTFVSAARQGVVDTDVDTKDVIECLKISHHSDLEVTGDSCNNFMLTYNKVENMTPRD 2665
SP|P0C6U8|R1A_CVHSA            GVLSTFVSAARQGVVDTDVDTKDVIECLKLSHHSDLEVTGDSCNNFMLTYNKVENMTPRD 2664
TR|Q6JH47|Q6JH47_CVHSA         GVLSTFVSAARQGVVDTDVDTKDVIECLKLSHHSDLEVTGDSCNNFMLTYNKVENMTPRD 2664
TR|Q692E5|Q692E5_CVHSA         GVLSTFVSAARQGVVDTDVDTKDVIECLKLSHHSDLEVTGDSCNNFMLTYNKVENMTPRD 2664
SP|P0C6F8|R1A_BCHK3            GVLSTFVSAARQGVVDTDVDTKDVIECLKLSHHSDIEVTGDSCNNFMLTYNKVENMTPRD 2658
TR|A0A0K1Z0N1|A0A0K1Z0N1_CVHSA GVLSTFVSAARQGVVDTDVDTKDVIECLKLSHHSDLEVTGDSCNNFMLTYNKVENMTPRD 2664
SP|P0C6F5|R1A_BC279            GVLSTFVSAARQGVVDTDVDTKDVIECLKLSHHSDLEVTGDSCNNFMLTYNKVENMTPRD 2670
SP|P0C6T7|R1A_BCRP3            GVLSTFVSASRQGVVDTDVDTKDVIECLKLSHHSDLEVTGDSCNNFMLTYNKVENMTPRD 2662
                               .*****:**:***.**:**:****:****:**:**:***.*****:**************

QHN73794                       LGACIDCSARHINAQVAKSHNIALIWNVKDFMSLSEQLRKQIRSAAKKNNLPFKLTCATT 2747
SP|P0C6X7|R1AB_CVHSA           LGACIDCNARHINAQVAKSHNVSLIWNVKDYMSLSEQLRKQIRSAAKKNNIPFRLTCATT 2724
TR|Q6UZF5|Q6UZF5_CVHSA         LGACIDCNARHINAQVAKSHNVSLIWNVKDYMSLSEQLRKQIRSAAKKNNIPFRLTCATT 2724
TR|Q6UZF1|Q6UZF1_CVHSA         LGACIDCNARHINAQVAKSHNVSLIWNVKDYMSLSEQLRKQIRSAAKKNNIPFRLTCATT 2724
TR|Q6JH48|Q6JH48_CVHSA         LGACIDCNARHINAQVAKSHNVSLIWNVKDYMSLSEQLRKQIRSAAKKNNIPFRLTCATT 2724
TR|Q692E6|Q692E6_CVHSA         LGACIDCNARHINAQVAKSHNVSLIWNVKDYMSLSEQLRKQIRSAAKKNNIPFRLTCATT 2724
TR|A0A0K1YZY7|A0A0K1YZY7_CVHSA LGACIDCNARHINAQVAKSHNVSLIWNVKDYMSLSEQLRKQIRSAAKKNNIPFRLTCATT 2724
SP|P0C6W2|R1AB_BCHK3           LGACIDCNARHINAQVAKSHNVSLVWNVKDYMSLSEQLRKQIRSAAKKNNIPFRLTCATT 2718
SP|P0C6W6|R1AB_BCRP3           LGACIDCNARHINAQVARSHNVSLIWNVKDYMSLSEQLRKQIRSAAKKNNIPFRLTCATT 2722
SP|P0C6V9|R1AB_BC279           LGACIDCNARHINAQVAKSHNVSLIWNVKDYMSLSEQLRKQIRSAAKKNNIPFRLTCATT 2730
TR|A0A0U1WHI4|A0A0U1WHI4_CVHSA LGACIDCNARHINAQVAKSHNVSLIWNVKDYMSLSEQLRKQIRSAAKKNNIPFRLTCATT 2719
TR|A0A0U1WHG0|A0A0U1WHG0_CVHSA LGACIDCNARHINAQVAKSHNVALVWNVKDYMSLSEQLRKQIRSAAKKNNIPFRLTCATT 2719
TR|A0A166ZL34|A0A166ZL34_9NIDO LGACIDCNARHINAQVAKSHNVALVWNVKDYMSLSEQLRKQIRSAAKKNNIPFRLTCATT 2526
TR|R9QTB2|R9QTB2_CVHSA         LGACIDCNARHINAQVAKSHNISLIWNVKDYMSLSEQLRKQIRSAARKNNIPFRLTCATT 2716
TR|R9QTH2|R9QTH2_CVHSA         LGACIDCNARHINAQVAKSHNVSLIWNVKDYMSLSEQLRKQIRSAAKKNNIPFRLTCATT 2725
SP|P0C6U8|R1A_CVHSA            LGACIDCNARHINAQVAKSHNVSLIWNVKDYMSLSEQLRKQIRSAAKKNNIPFRLTCATT 2724
TR|Q6JH47|Q6JH47_CVHSA         LGACIDCNARHINAQVAKSHNVSLIWNVKDYMSLSEQLRKQIRSAAKKNNIPFRLTCATT 2724
TR|Q692E5|Q692E5_CVHSA         LGACIDCNARHINAQVAKSHNVSLIWNVKDYMSLSEQLRKQIRSAAKKNNIPFRLTCATT 2724
SP|P0C6F8|R1A_BCHK3            LGACIDCNARHINAQVAKSHNVSLVWNVKDYMSLSEQLRKQIRSAAKKNNIPFRLTCATT 2718
TR|A0A0K1Z0N1|A0A0K1Z0N1_CVHSA LGACIDCNARHINAQVAKSHNVSLIWNVKDYMSLSEQLRKQIRSAAKKNNIPFRLTCATT 2724
SP|P0C6F5|R1A_BC279            LGACIDCNARHINAQVAKSHNVSLIWNVKDYMSLSEQLRKQIRSAAKKNNIPFRLTCATT 2730
SP|P0C6T7|R1A_BCRP3            LGACIDCNARHINAQVARSHNVSLIWNVKDYMSLSEQLRKQIRSAAKKNNIPFRLTCATT 2722
                               *******.*********:***::*:*****:***************:***:**:******

QHN73794                       RQVVNVVTTKIALKGGKIVNNWLKQLIKVTLVFLFVAAIFYLITPVHVMSKHTDFSSEII 2807
SP|P0C6X7|R1AB_CVHSA           RQVVNVITTKISLKGGKIVSTCFKLMLKATLLCVLAALVCYIVMPVHTLSIHDGYTNEII 2784
TR|Q6UZF5|Q6UZF5_CVHSA         RQVVNVITTKISLKGGKIVSTCFKLMLKATLLCVLAALVCYIVMPVHTLSIHDGYTNEII 2784
TR|Q6UZF1|Q6UZF1_CVHSA         RQVVNVITTKISLKGGKIVSTCFKLMLKATLLCVLAALVCYIVMPVHTLSIHDGYTNEII 2784
TR|Q6JH48|Q6JH48_CVHSA         RQVVNVITTKISLKGGKIVSTCFKLMLKATLLCVLAALVCYIVMPVHTLSIHDGYTNEII 2784
TR|Q692E6|Q692E6_CVHSA         RQVVNVITTKISLKGGKIVSTCFKLMLKATLLCVLAALVCYIVMPVHTLSIHDGYTNEII 2784
TR|A0A0K1YZY7|A0A0K1YZY7_CVHSA RQVVNVITTKISLKGGKIVSTWFKLMLKATLLCVLAALVCYIVMPVHTLSIHDGYTNEII 2784
SP|P0C6W2|R1AB_BCHK3           RQVVNVITTKISLKGGKVVSTWFKLLLKVTLLCVLAALFCYVIMPVHSLSVHDGYTNEII 2778
SP|P0C6W6|R1AB_BCRP3           RQVVNVITTKISLKGGKIVSTWFKIMLKATLLCVLAALVCYIVMPVHILSVHGGYTNEII 2782
SP|P0C6V9|R1AB_BC279           RQVVNAITTKISLKGGKIVSTWFKLMLKATLLCVLAALFCYIIMPVHSLSVHDGYTNEII 2790
TR|A0A0U1WHI4|A0A0U1WHI4_CVHSA RQVVNVITTKISLKGGKVVSTWFKFVLKVTLLCVLSALFCYIIMPVHSLSVHDGYTNEII 2779
TR|A0A0U1WHG0|A0A0U1WHG0_CVHSA RQVVNVITTKISLKGGKVVSTWFKFMLKVTLLCVLSALFCYTIMPVHSLSVHDGYTNEII 2779
TR|A0A166ZL34|A0A166ZL34_9NIDO RQVVNVITTKISLKGGKVVSTWFKFMLKVTLLCVLSALFCYTIMPVHSLSVHDGYTNEII 2586
TR|R9QTB2|R9QTB2_CVHSA         RQVVNVITTKISLKGGKIVSTWFKFMLKVTLLCVLSALICYIIMPVHSLSVHDGYTNEII 2776
TR|R9QTH2|R9QTH2_CVHSA         RQVVNVITTKISLKGGKIISTWFKLMLKATLLCVLAALFCYVIMPVHILSAHDGYTNEII 2785
SP|P0C6U8|R1A_CVHSA            RQVVNVITTKISLKGGKIVSTCFKLMLKATLLCVLAALVCYIVMPVHTLSIHDGYTNEII 2784
TR|Q6JH47|Q6JH47_CVHSA         RQVVNVITTKISLKGGKIVSTCFKLMLKATLLCVLAALVCYIVMPVHTLSIHDGYTNEII 2784
TR|Q692E5|Q692E5_CVHSA         RQVVNVITTKISLKGGKIVSTCFKLMLKATLLCVLAALVCYIVMPVHTLSIHDGYTNEII 2784
SP|P0C6F8|R1A_BCHK3            RQVVNVITTKISLKGGKVVSTWFKLLLKVTLLCVLAALFCYVIMPVHSLSVHDGYTNEII 2778
TR|A0A0K1Z0N1|A0A0K1Z0N1_CVHSA RQVVNVITTKISLKGGKIVSTWFKLMLKATLLCVLAALVCYIVMPVHTLSIHDGYTNEII 2784
SP|P0C6F5|R1A_BC279            RQVVNAITTKISLKGGKIVSTWFKLMLKATLLCVLAALFCYIIMPVHSLSVHDGYTNEII 2790
SP|P0C6T7|R1A_BCRP3            RQVVNVITTKISLKGGKIVSTWFKIMLKATLLCVLAALVCYIVMPVHILSVHGGYTNEII 2782
                               *****.:****:*****::.. :* ::*.**: :: * . * : *** :* * .::.***

QHN73794                       GYKAIDGGVTRDIASTDTCFANKHADFDTWFSQRGGSYTNDKACPLIAAVITREVGFVVP 2867
SP|P0C6X7|R1AB_CVHSA           GYKAIQDGVTRDIISTDDCFANKHAGFDAWFSQRGGSYKNDKSCPVVAAIITREIGFIVP 2844
TR|Q6UZF5|Q6UZF5_CVHSA         GYKAIQDGVTRDIISTDDCFANKHAGFDAWFSQRGGSYKNDKSCPVVAAIITREIGFIVP 2844
TR|Q6UZF1|Q6UZF1_CVHSA         GYKAIQDGVTRDIISTDDCFANKHAGFDAWFSQRGGSYKNDKSCPVVAAIITREIGFIVP 2844
TR|Q6JH48|Q6JH48_CVHSA         GYKAIQDGVTRDIISTDDCFANKHAGFDAWFSQRGGSYKNDKSCPVVAAIITREIGFIVP 2844
TR|Q692E6|Q692E6_CVHSA         GYKAIQDGVTRDIISTDDCFANKHAGFDAWFSQRGGSYKNDKSCPVVAAIITREIGFIVP 2844
TR|A0A0K1YZY7|A0A0K1YZY7_CVHSA GYKAIQDGVTRDIVSTDDCFANKHAGFDAWFSQRGGSYKNDKSCPVVAAIITREIGFIVP 2844
SP|P0C6W2|R1AB_BCHK3           GYKAIQDGVTRDIVSTDDCFANKHAGFDSWFSQRGGSYRNDKNCPVVAAIITREIGFIVP 2838
SP|P0C6W6|R1AB_BCRP3           GYKAIQDGVTRDIVSTDDCFANKHAGFDSWFSQRGGSYKNDKSCPVVAAIITREIGFIVP 2842
SP|P0C6V9|R1AB_BC279           GYKAIQDGVTRDIMATDDCFANKHAGFDSWFSQRGGSYRNDKSCPVVAAIITREIGFIVP 2850
TR|A0A0U1WHI4|A0A0U1WHI4_CVHSA GYKAIQDGVTRDIVSTDGCFSNKHAGFDSWFSQRGGSYRNDKSCPVVAAIITREIGFIVP 2839
TR|A0A0U1WHG0|A0A0U1WHG0_CVHSA GYKAIQDGVTRDIVSTDDCFANKHAGFDSWFSQRGGSYRNDKSCPVVAAIITREIGFIVP 2839
TR|A0A166ZL34|A0A166ZL34_9NIDO GYKAIQDGVTRDIVSTDDCFANKHAGFDSWFSQRGGSYRNDKSCPVVAAIITREIGFIVP 2646
TR|R9QTB2|R9QTB2_CVHSA         GYKAIQDGVTRDIVSTDDCFANKHAGFESWFSQRGGSYKNDKSCPVVAAIITREIGFIVP 2836
TR|R9QTH2|R9QTH2_CVHSA         GYKAIQDGVTRDIVPTDDCFANKHAGFDTWFSQRGGSYRNDKNCPVVAAIITREIGFIVP 2845
SP|P0C6U8|R1A_CVHSA            GYKAIQDGVTRDIISTDDCFANKHAGFDAWFSQRGGSYKNDKSCPVVAAIITREIGFIVP 2844
TR|Q6JH47|Q6JH47_CVHSA         GYKAIQDGVTRDIISTDDCFANKHAGFDAWFSQRGGSYKNDKSCPVVAAIITREIGFIVP 2844
TR|Q692E5|Q692E5_CVHSA         GYKAIQDGVTRDIISTDDCFANKHAGFDAWFSQRGGSYKNDKSCPVVAAIITREIGFIVP 2844
SP|P0C6F8|R1A_BCHK3            GYKAIQDGVTRDIVSTDDCFANKHAGFDSWFSQRGGSYRNDKNCPVVAAIITREIGFIVP 2838
TR|A0A0K1Z0N1|A0A0K1Z0N1_CVHSA GYKAIQDGVTRDIVSTDDCFANKHAGFDAWFSQRGGSYKNDKSCPVVAAIITREIGFIVP 2844
SP|P0C6F5|R1A_BC279            GYKAIQDGVTRDIMATDDCFANKHAGFDSWFSQRGGSYRNDKSCPVVAAIITREIGFIVP 2850
SP|P0C6T7|R1A_BCRP3            GYKAIQDGVTRDIVSTDDCFANKHAGFDSWFSQRGGSYKNDKSCPVVAAIITREIGFIVP 2842
                               *****:.******  ** **:****.*::********* *** **::**:****:**:**

QHN73794                       GLPGTILRTTNGDFLHFLPRVFSAVGNICYTPSKLIEYTDFATSACVLAAECTIFKDASG 2927
SP|P0C6X7|R1AB_CVHSA           GLPGTVLRAINGDFLHFLPRVFSAVGNICYTPSKLIEYSDFATSACVLAAECTIFKDAMG 2904
TR|Q6UZF5|Q6UZF5_CVHSA         GLPGTVLRAINGDFLHFLPRVFSAVGNICYTPSKLIEYSDFATSACVLAAECTIFKDAMG 2904
TR|Q6UZF1|Q6UZF1_CVHSA         GLPGTVLRAINGDFLHFLPRVFSAVGNICYTPSKLIEYSDFATSACVLAAECTIFKDAMG 2904
TR|Q6JH48|Q6JH48_CVHSA         GLPGTVLRAINGDFLHFLPRVFSAVGNICYTPSKLIEYSDFATSACVLAAECTIFKDAMG 2904
TR|Q692E6|Q692E6_CVHSA         GLPGTVLRAINGDFLHFLPRVFSAVGNICYTPSKLIEYSDFATSACVLAAECTIFKDAMG 2904
TR|A0A0K1YZY7|A0A0K1YZY7_CVHSA GLPGTVLRAINGDFLHFLPRVFSAVGNICYTPSKLIEYSDFATSACVLAAECTIFKDAMG 2904
SP|P0C6W2|R1AB_BCHK3           GLPGTVLRALNGDFLHFLPRVFSAVGNICYTPSKLIEYSDFATSACVLAAECTIFKDAMG 2898
SP|P0C6W6|R1AB_BCRP3           GLPGTVLRAINGDFLHFLPRVFSAVGNICYTPSKLIEYSDFSTSACVLAAECTIFKDAMG 2902
SP|P0C6V9|R1AB_BC279           GLPGTVLRAINGDFLHFLPRVFSAVGNICYTPSKLIEYSDFATSACVLAAECTIFKDAMG 2910
TR|A0A0U1WHI4|A0A0U1WHI4_CVHSA GLPGTVLRTINGDFLHFLPRVFSAVGNICYTPSKLIEYSDFATSACVLAAECTIFKDAMG 2899
TR|A0A0U1WHG0|A0A0U1WHG0_CVHSA GLPGTVLRTINGDFLHFLPRVFSAVGNICYTPSKLIEYSDFATSACVLAAECTIFKDAMG 2899
TR|A0A166ZL34|A0A166ZL34_9NIDO GLPGTVLRTINGDFLHFLPRVFSAVGNICYTPSKLIEYSDFATSACVLAAECTIFKDAMG 2706
TR|R9QTB2|R9QTB2_CVHSA         GLPGTVLRAINGDFLHFLPRVFSAVGNICYTPSKLIEYSDFATSACVLAAECTIFKDAMG 2896
TR|R9QTH2|R9QTH2_CVHSA         GLPGTVLRAINGDFLHFLPRVFSAVGNICYTPSKLIEYSDFATSACVLAAECTIFKDAMG 2905
SP|P0C6U8|R1A_CVHSA            GLPGTVLRAINGDFLHFLPRVFSAVGNICYTPSKLIEYSDFATSACVLAAECTIFKDAMG 2904
TR|Q6JH47|Q6JH47_CVHSA         GLPGTVLRAINGDFLHFLPRVFSAVGNICYTPSKLIEYSDFATSACVLAAECTIFKDAMG 2904
TR|Q692E5|Q692E5_CVHSA         GLPGTVLRAINGDFLHFLPRVFSAVGNICYTPSKLIEYSDFATSACVLAAECTIFKDAMG 2904
SP|P0C6F8|R1A_BCHK3            GLPGTVLRALNGDFLHFLPRVFSAVGNICYTPSKLIEYSDFATSACVLAAECTIFKDAMG 2898
TR|A0A0K1Z0N1|A0A0K1Z0N1_CVHSA GLPGTVLRAINGDFLHFLPRVFSAVGNICYTPSKLIEYSDFATSACVLAAECTIFKDAMG 2904
SP|P0C6F5|R1A_BC279            GLPGTVLRAINGDFLHFLPRVFSAVGNICYTPSKLIEYSDFATSACVLAAECTIFKDAMG 2910
SP|P0C6T7|R1A_BCRP3            GLPGTVLRAINGDFLHFLPRVFSAVGNICYTPSKLIEYSDFSTSACVLAAECTIFKDAMG 2902
                               *****:**: ****************************:**:**************** *

QHN73794                       KPVPYCYDTNVLEGSVAYESLRPDTRYVLMDGSIIQFPNTYLEGSVRVVTTFDSEYCRHG 2987
SP|P0C6X7|R1AB_CVHSA           KPVPYCYDTNLLEGSISYSELRPDTRYVLMDGSIIQFPNTYLEGSVRVVTTFDAEYCRHG 2964
TR|Q6UZF5|Q6UZF5_CVHSA         KPVPYCYDTNLLEGSISYSELRPDTRYVLMDGSIIQFPNTYLEGSVRVVTTFDAEYCRHG 2964
TR|Q6UZF1|Q6UZF1_CVHSA         KPVPYCYDTNLLEGSISYSELRPDTRYVLMDGSIIQFPNTYLEGSVRVVTTFDAEYCRHG 2964
TR|Q6JH48|Q6JH48_CVHSA         KPVPYCYDTNLLEGSISYSELRPDTRYVLMDGSIIQFPNTYLEGSVRVVTTFDAEYCRHG 2964
TR|Q692E6|Q692E6_CVHSA         KPVPYCYDTNLLEGSISYSELRPDTRYVLMDGSIIQFPNTYLEGSVRVVTTFDAEYCRHG 2964
TR|A0A0K1YZY7|A0A0K1YZY7_CVHSA KPVPYCYDTNLLEGSISYSELRPDTRYVLMDGSIIQFPNTYLEGSVRVVTTFDAEYCRHG 2964
SP|P0C6W2|R1AB_BCHK3           KPVPYCYDTNLLEGSISYSELRPDTRYVLMDGSIIQFPNTYLEGSVRVVTTFDAEYCRHG 2958
SP|P0C6W6|R1AB_BCRP3           KPVPYCYDTNLLEGSISYSELRPDTRYVLMDGSIIQFPNAYLEGSVRVVTTFDAEYCRHG 2962
SP|P0C6V9|R1AB_BC279           KPVPYCYDTNLLEGSISYSELRPDTRYVLMDGSIIQFPNTYLEGSVRVVTTFDAEYCRHG 2970
TR|A0A0U1WHI4|A0A0U1WHI4_CVHSA KPVPYCYDTNLLEGSISYSELRPDTRYVLMDGSIIQFPNTYLEGSVRVVTTFDAEYCRHG 2959
TR|A0A0U1WHG0|A0A0U1WHG0_CVHSA KPVPYCYDTNLLDGSISYSELRPDTRYVLMDGSIIQFPNTYLEGSVRVVTTFDAEYCRHG 2959
TR|A0A166ZL34|A0A166ZL34_9NIDO KPVPYCYDTNLLDGSISYSELRPDTRYVLMDGSIIQFPNTYLEGSVRVVTTFDAEYCRHG 2766
TR|R9QTB2|R9QTB2_CVHSA         KPVPYCYDTNLLEGSISYSELRPDTRYVLMDGSIIQFPNTYLEGSVRVVTTFDAEYCRHG 2956
TR|R9QTH2|R9QTH2_CVHSA         KPVPYCYDTNLLEGSISYSELRPDTRYVLMDGSIIQFPNTYLEGSVRVVTTFDAEYCRHG 2965
SP|P0C6U8|R1A_CVHSA            KPVPYCYDTNLLEGSISYSELRPDTRYVLMDGSIIQFPNTYLEGSVRVVTTFDAEYCRHG 2964
TR|Q6JH47|Q6JH47_CVHSA         KPVPYCYDTNLLEGSISYSELRPDTRYVLMDGSIIQFPNTYLEGSVRVVTTFDAEYCRHG 2964
TR|Q692E5|Q692E5_CVHSA         KPVPYCYDTNLLEGSISYSELRPDTRYVLMDGSIIQFPNTYLEGSVRVVTTFDAEYCRHG 2964
SP|P0C6F8|R1A_BCHK3            KPVPYCYDTNLLEGSISYSELRPDTRYVLMDGSIIQFPNTYLEGSVRVVTTFDAEYCRHG 2958
TR|A0A0K1Z0N1|A0A0K1Z0N1_CVHSA KPVPYCYDTNLLEGSISYSELRPDTRYVLMDGSIIQFPNTYLEGSVRVVTTFDAEYCRHG 2964
SP|P0C6F5|R1A_BC279            KPVPYCYDTNLLEGSISYSELRPDTRYVLMDGSIIQFPNTYLEGSVRVVTTFDAEYCRHG 2970
SP|P0C6T7|R1A_BCRP3            KPVPYCYDTNLLEGSISYSELRPDTRYVLMDGSIIQFPNAYLEGSVRVVTTFDAEYCRHG 2962
                               **********:*:**::*..*******************:*************:******

QHN73794                       TCERSEAGVCVSTSGRWVLNNDYYRSLPGVFCGVDAVNLLTNMFTPLIQPIGALDISASI 3047
SP|P0C6X7|R1AB_CVHSA           TCERSEVGICLSTSGRWVLNNEHYRALSGVFCGVDAMNLIANIFTPLVQPVGALDVSASV 3024
TR|Q6UZF5|Q6UZF5_CVHSA         TCERSEVGICLSTSGRWVLNNEHYRALSGVFCGVDAMNLIANIFTPLVQPVGALDVSASV 3024
TR|Q6UZF1|Q6UZF1_CVHSA         TCERSEVGICLSTSGRWVLNNEHYRALSGVFCGVDAMNLIANIFTPLVQPVGALDVSASV 3024
TR|Q6JH48|Q6JH48_CVHSA         TCERSEVGICLSTSGRWVLNNEHYRALSGVFCGVDAMNLIANIFTPLVQPVGALDVSASV 3024
TR|Q692E6|Q692E6_CVHSA         TCERSEVGICLSTSGRWVLNNEHYRALSGVFCGVDAMNLIANIFTPLVQPVGALDVSASV 3024
TR|A0A0K1YZY7|A0A0K1YZY7_CVHSA TCERSEVGICLSTSGRWVLNNEHYRALPGVFCGVDAMNLIANIFTPLVQPVGALDVSASV 3024
SP|P0C6W2|R1AB_BCHK3           TCERSEVGVCLSTSGRWVLNNEHYRALPGVFCGVDAMNLIANIFTPLVQPVGALDVSASV 3018
SP|P0C6W6|R1AB_BCRP3           TCERSEAGICLSTSGRWVLNNEHYRALPGVFCGVDAMNLIANIFTPLVQPVGALDVSASV 3022
SP|P0C6V9|R1AB_BC279           TCERSEAGVCLSTSGRWVLNNEHYRALPGVFCGVDAMNLIANIFTPLVQPVGALDVSASV 3030
TR|A0A0U1WHI4|A0A0U1WHI4_CVHSA TCERSEAGICLSTSGRWVLNNEHYRALPGVFCGVDAMNLIANIFTPLVQPVGALDVSASV 3019
TR|A0A0U1WHG0|A0A0U1WHG0_CVHSA TCERSEAGICLSTSGRWVLNNEHYRALPGVFCGVDAMNLIANIFTPLVQPVGALDVSASV 3019
TR|A0A166ZL34|A0A166ZL34_9NIDO TCERSEAGICLSTSGRWVLNNEHYRALPGVFCGVDAMNLIANIFTPLVQPVGALDVSASV 2826
TR|R9QTB2|R9QTB2_CVHSA         TCERSEAGICLSTSGRWVLNNEHYRALPGVFCGVDAMNLIANIFTPLVQPVGALDVSASV 3016
TR|R9QTH2|R9QTH2_CVHSA         TCERSEAGICLSTSGRWVLNNEHYRALPGVFCGVDAMNLIANIFTPLVQPVGALDVSASV 3025
SP|P0C6U8|R1A_CVHSA            TCERSEVGICLSTSGRWVLNNEHYRALSGVFCGVDAMNLIANIFTPLVQPVGALDVSASV 3024
TR|Q6JH47|Q6JH47_CVHSA         TCERSEVGICLSTSGRWVLNNEHYRALSGVFCGVDAMNLIANIFTPLVQPVGALDVSASV 3024
TR|Q692E5|Q692E5_CVHSA         TCERSEVGICLSTSGRWVLNNEHYRALSGVFCGVDAMNLIANIFTPLVQPVGALDVSASV 3024
SP|P0C6F8|R1A_BCHK3            TCERSEVGVCLSTSGRWVLNNEHYRALPGVFCGVDAMNLIANIFTPLVQPVGALDVSASV 3018
TR|A0A0K1Z0N1|A0A0K1Z0N1_CVHSA TCERSEVGICLSTSGRWVLNNEHYRALPGVFCGVDAMNLIANIFTPLVQPVGALDVSASV 3024
SP|P0C6F5|R1A_BC279            TCERSEAGVCLSTSGRWVLNNEHYRALPGVFCGVDAMNLIANIFTPLVQPVGALDVSASV 3030
SP|P0C6T7|R1A_BCRP3            TCERSEAGICLSTSGRWVLNNEHYRALPGVFCGVDAMNLIANIFTPLVQPVGALDVSASV 3022
                               ******.*:*:**********::**:* ********:**::*:****:**:****:***:

QHN73794                       VAGGIVAIVVTCLAYYFMRFRRAFGEYSHVVAFNTLLFLMSFTVLCLTPVYSFLPGVYSV 3107
SP|P0C6X7|R1AB_CVHSA           VAGGIIAILVTCAAYYFMKFRRVFGEYNHVVAANALLFLMSFTILCLVPAYSFLPGVYSV 3084
TR|Q6UZF5|Q6UZF5_CVHSA         VAGGIIAILVTCAAYYFMKFRRVFGEYNHVVAANALLFLMSFTILCLVPAYSFLPGVYSV 3084
TR|Q6UZF1|Q6UZF1_CVHSA         VAGGIIAILVTCAAYYFMKFRRVFGEYNHVVAANALLFLMSFTILCLVPAYSFLPGVYSV 3084
TR|Q6JH48|Q6JH48_CVHSA         VAGGIIAILVTCAAYYFMKFRRVFGEYNHVVAANALLFLMSFTILCLVPAYSFLPGVYSV 3084
TR|Q692E6|Q692E6_CVHSA         VAGGIIAILVTCAAYYFMKFRRVFGEYNHVVAANALLFLMSFTILCLVPAYSFLPGVYSV 3084
TR|A0A0K1YZY7|A0A0K1YZY7_CVHSA VAGGIIAILVTCAAYYFMKFRRAFGEYNHVVAANALLFLMSFTILCLAPAYSFLPGVYSV 3084
SP|P0C6W2|R1AB_BCHK3           VAGGIIAILVTCAAYYFMKFRRAFGEYNHVVAANALLFLMSFTILCLAPAYSFLPGVYSI 3078
SP|P0C6W6|R1AB_BCRP3           VAGGIIAILVTCAAYYFMKFRRAFGEYNHVVAANAPLFLMSFTILCLAPAYSFLPGVYSV 3082
SP|P0C6V9|R1AB_BC279           VAGGIIAILVTCAAYYFMKFRRAFGEYNHVVAANALLFLMSFTILCLAPAYSFLPGVYSI 3090
TR|A0A0U1WHI4|A0A0U1WHI4_CVHSA VAGGIIAILVTCAAYYFMKFRRAFGEYNHVVAANALLFLMSFTILCLAPAYSFFPGVYSV 3079
TR|A0A0U1WHG0|A0A0U1WHG0_CVHSA VAGGIIAILVTCAAYYFMKFRRAFGEYNHVVAANALLFLMSFTILCLAPAYSFLPGVYSV 3079
TR|A0A166ZL34|A0A166ZL34_9NIDO VAGGIIAILVTCAAYYFMKFRRAFGEYNHVVAANALLFLMSFTILCLAPAYSFLPGVYSV 2886
TR|R9QTB2|R9QTB2_CVHSA         VAGGIIAILVTCAAYYFMKFRRAFGEYNHVVAANALLFLMSFTILCLAPAYSFLPGVYSV 3076
TR|R9QTH2|R9QTH2_CVHSA         VAGGIIAILVTCAAYYFMKFRRAFGEYNHVVAANALLFLMSFTILCLAPAYSFLPGVYSV 3085
SP|P0C6U8|R1A_CVHSA            VAGGIIAILVTCAAYYFMKFRRVFGEYNHVVAANALLFLMSFTILCLVPAYSFLPGVYSV 3084
TR|Q6JH47|Q6JH47_CVHSA         VAGGIIAILVTCAAYYFMKFRRVFGEYNHVVAANALLFLMSFTILCLVPAYSFLPGVYSV 3084
TR|Q692E5|Q692E5_CVHSA         VAGGIIAILVTCAAYYFMKFRRVFGEYNHVVAANALLFLMSFTILCLVPAYSFLPGVYSV 3084
SP|P0C6F8|R1A_BCHK3            VAGGIIAILVTCAAYYFMKFRRAFGEYNHVVAANALLFLMSFTILCLAPAYSFLPGVYSI 3078
TR|A0A0K1Z0N1|A0A0K1Z0N1_CVHSA VAGGIIAILVTCAAYYFMKFRRAFGEYNHVVAANALLFLMSFTILCLAPAYSFLPGVYSV 3084
SP|P0C6F5|R1A_BC279            VAGGIIAILVTCAAYYFMKFRRAFGEYNHVVAANALLFLMSFTILCLAPAYSFLPGVYSI 3090
SP|P0C6T7|R1A_BCRP3            VAGGIIAILVTCAAYYFMKFRRAFGEYNHVVAANAPLFLMSFTILCLAPAYSFLPGVYSV 3082
                               *****:**:*** *****:***.****.**** *: *******:***.*.***:*****:

QHN73794                       IYLYLTFYLTNDVSFLAHIQWMVMFTPLVPFWITIAYIICISTKHFYWFFSNYLKRRVVF 3167
SP|P0C6X7|R1AB_CVHSA           FYLYLTFYFTNDVSFLAHLQWFAMFSPIVPFWITAIYVFCISLKHCHWFFNNYLRKRVMF 3144
TR|Q6UZF5|Q6UZF5_CVHSA         FYLYLTFYFTNDVSFLAHLQWFAMFSPIVPFWITAIYVFCISLKHCHWFFNNYLRKRVMF 3144
TR|Q6UZF1|Q6UZF1_CVHSA         FYLYLTFYFTNDVSFLAHLQWFAMFSPIVPFWITAIYVFCISLKHCHWFFNNYLRKRVMF 3144
TR|Q6JH48|Q6JH48_CVHSA         FYLYLTFYFTNDVSFLAHLQWFAMFSPIVPFWITAIYVFCISLKHCHWFFNNYLRKRVMF 3144
TR|Q692E6|Q692E6_CVHSA         FYLYLTFYFTNDVSFLAHLQWFAMFSPIVPFWITAIYVFCISLKHCHWFFNNYLRKRVMF 3144
TR|A0A0K1YZY7|A0A0K1YZY7_CVHSA FYLYLTFYFTNDVSFLAHLQWFAMFSPIVPFWITAIYAFCISLKHCHWFFNNYLRKRVMF 3144
SP|P0C6W2|R1AB_BCHK3           FYLYLTFYFTNDVSFLAHLQWFAMFSPIVPFWITAIYVFCISLKHFHWFFSNYLKKRVMF 3138
SP|P0C6W6|R1AB_BCRP3           FYLYLTFYFTNDVSFLAHLQWFAMFSPIVPFWITAIYVFCISLKHFHWFFNNYLRKRVVF 3142
SP|P0C6V9|R1AB_BC279           FYLYLTFYFTNDVSFLAHLQWFAMFSPIVPFWITAIYVFCISLKHCHWFFNNYLRKRVMF 3150
TR|A0A0U1WHI4|A0A0U1WHI4_CVHSA FYLYLTFYFTNDVSFLAHLQWFAMFSPIVPFWITAIYVFCISLKHCHWFFNNYLKRRVMF 3139
TR|A0A0U1WHG0|A0A0U1WHG0_CVHSA FYLYLTFYFTNDVSFLAHLQWFAMFSSIVPFWITAIYVFCISLKHCHWFFNNYLKRRVMF 3139
TR|A0A166ZL34|A0A166ZL34_9NIDO FYLYLTFYFTNDVSFLAHLQWFAMFSSIVPFWITAIYVFCISLKHCHWFFNNYLKRRVMF 2946
TR|R9QTB2|R9QTB2_CVHSA         FYLYLTFYFTNDVSFLAHLQWFAMFSPIVPFWITAIYVFCISLKHCHWFFNNYLRKRVMF 3136
TR|R9QTH2|R9QTH2_CVHSA         FYLYLTFYFTNDVSFLAHLQWFAMFSPIVPFWITAIYVFCISLKHCHWFFNNYLRKRVMF 3145
SP|P0C6U8|R1A_CVHSA            FYLYLTFYFTNDVSFLAHLQWFAMFSPIVPFWITAIYVFCISLKHCHWFFNNYLRKRVMF 3144
TR|Q6JH47|Q6JH47_CVHSA         FYLYLTFYFTNDVSFLAHLQWFAMFSPIVPFWITAIYVFCISLKHCHWFFNNYLRKRVMF 3144
TR|Q692E5|Q692E5_CVHSA         FYLYLTFYFTNDVSFLAHLQWFAMFSPIVPFWITAIYVFCISLKHCHWFFNNYLRKRVMF 3144
SP|P0C6F8|R1A_BCHK3            FYLYLTFYFTNDVSFLAHLQWFAMFSPIVPFWITAIYVFCISLKHFHWFFSNYLKKRVMF 3138
TR|A0A0K1Z0N1|A0A0K1Z0N1_CVHSA FYLYLTFYFTNDVSFLAHLQWFAMFSPIVPFWITAIYAFCISLKHCHWFFNNYLRKRVMF 3144
SP|P0C6F5|R1A_BC279            FYLYLTFYFTNDVSFLAHLQWFAMFSPIVPFWITAIYVFCISLKHCHWFFNNYLRKRVMF 3150
SP|P0C6T7|R1A_BCRP3            FYLYLTFYFTNDVSFLAHLQWFAMFSPIVPFWITAIYVFCISLKHFHWFFNNYLRKRVVF 3142
                               :*******:*********:**:.**: :******  * :*** ** :***.***::**:*

QHN73794                       NGVSFSTFEEAALCTFLLNKEMYLKLRSDVLLPLTQYNRYLALYNKYKYFSGAMDTTSYR 3227
SP|P0C6X7|R1AB_CVHSA           NGVTFSTFEEAALCTFLLNKEMYLKLRSETLLPLTQYNRYLALYNKYKYFSGALDTTSYR 3204
TR|Q6UZF5|Q6UZF5_CVHSA         NGVTFSTFEEAALCTFLLNKEMYLKLRSETLLPLTQYNRYLALYNKYKYFSGALDTTSYR 3204
TR|Q6UZF1|Q6UZF1_CVHSA         NGVTFSTFEEAALCTFLLNKEMYLKLRSETLLPLTQYNRYLALYNKYKYFSGALDTTSYR 3204
TR|Q6JH48|Q6JH48_CVHSA         NGVTFSTFEEAALCTFLLNKEMYLKLRSETLLPLTQYNRYLALYNKYKYFSGALDTTSYR 3204
TR|Q692E6|Q692E6_CVHSA         NGVTFSTFEEAALCTFLLNKEMYLKLRSETLLPLTQYNRYLALYNKYKYFSGVLDTTSYR 3204
TR|A0A0K1YZY7|A0A0K1YZY7_CVHSA NGVTFSTFEEAALCTFLLNKEMYLKLRSETLLPLTQYNRYLALYNKYKYFSGALDTTSYR 3204
SP|P0C6W2|R1AB_BCHK3           NGVTFSTFEEAALCTFLLNKEMYLRLRSETLLPLTQYNRYLALYNKYKYFSGALDTTSYR 3198
SP|P0C6W6|R1AB_BCRP3           NGVTFSTFEEAALCTFLLNKEMYLKLRSETLLPLTQYNRYLALYNKYKYFSGALDTTSYR 3202
SP|P0C6V9|R1AB_BC279           NGVTFSTFEEAALCTFLLNKEMYLKLRSETLLPLTQYNRYLALYNKYKYFSGALDTTSYR 3210
TR|A0A0U1WHI4|A0A0U1WHI4_CVHSA NGVTFSTFEEAALCTFLLNKEMYLKLRSETLLPLTQYNRYLALYNKYKYFSGALDTTSYR 3199
TR|A0A0U1WHG0|A0A0U1WHG0_CVHSA NGVTFSTFEEAALCTFLLNKEMYLKLRSETLLPLTQYNRYLALYNKYKYFSGALDTTSYR 3199
TR|A0A166ZL34|A0A166ZL34_9NIDO NGVTFSTFEEAALCTFLLNKEMYLKLRSETLLPLTQYNRYLALYNKYKYFSGALDTTSYR 3006
TR|R9QTB2|R9QTB2_CVHSA         NGVTFSTFEEAALCTFLLNKEMYLKLRSETLLPLTQYNRYLALYNKYKYFSGALDTTSYR 3196
TR|R9QTH2|R9QTH2_CVHSA         NGVTFSTFEEAALCTFLLNKEMYLKLRSETLLPLTQYNRYLALYNKYKYFSGALDTTSYR 3205
SP|P0C6U8|R1A_CVHSA            NGVTFSTFEEAALCTFLLNKEMYLKLRSETLLPLTQYNRYLALYNKYKYFSGALDTTSYR 3204
TR|Q6JH47|Q6JH47_CVHSA         NGVTFSTFEEAALCTFLLNKEMYLKLRSETLLPLTQYNRYLALYNKYKYFSGALDTTSYR 3204
TR|Q692E5|Q692E5_CVHSA         NGVTFSTFEEAALCTFLLNKEMYLKLRSETLLPLTQYNRYLALYNKYKYFSGVLDTTSYR 3204
SP|P0C6F8|R1A_BCHK3            NGVTFSTFEEAALCTFLLNKEMYLRLRSETLLPLTQYNRYLALYNKYKYFSGALDTTSYR 3198
TR|A0A0K1Z0N1|A0A0K1Z0N1_CVHSA NGVTFSTFEEAALCTFLLNKEMYLKLRSETLLPLTQYNRYLALYNKYKYFSGALDTTSYR 3204
SP|P0C6F5|R1A_BC279            NGVTFSTFEEAALCTFLLNKEMYLKLRSETLLPLTQYNRYLALYNKYKYFSGALDTTSYR 3210
SP|P0C6T7|R1A_BCRP3            NGVTFSTFEEAALCTFLLNKEMYLKLRSETLLPLTQYNRYLALYNKYKYFSGALDTTSYR 3202
                               ***:********************:***:.**********************.:******

QHN73794                       EAACCHLAKALNDFSNSGSDVLYQPPQTSITSAVLQSGFRKMAFPSGKVEGCMVQVTCGT 3287
SP|P0C6X7|R1AB_CVHSA           EAACCHLAKALNDFSNSGADVLYQPPQTSITSAVLQSGFRKMAFPSGKVEGCMVQVTCGT 3264
TR|Q6UZF5|Q6UZF5_CVHSA         EAACCHLAKALNDFSNSGADVLYQPPQTSITSAVLQSGFRKMAFPSGKVEGCMVQVTCGT 3264
TR|Q6UZF1|Q6UZF1_CVHSA         EAACCHLAKALNDFSNSGADVLYQPPQTSITSAVLQSGFRKMAFPSGKVEGCMVQVTCGT 3264
TR|Q6JH48|Q6JH48_CVHSA         EAACCHLAKALNDFSNSGADVLYQPPQTSITSAVLQSGFRKMAFPSGKVEGCMVQVTCGT 3264
TR|Q692E6|Q692E6_CVHSA         EAACCHLAKALNDFSNSGADVLYQPPQTSITSAVLQSGFRKMAFPSGKVEGCMVQVTCGT 3264
TR|A0A0K1YZY7|A0A0K1YZY7_CVHSA EAACCHLAKALNDFSNSGSDVLYQPPQTSITSAVLQSGFRKMAFPSGKVEGCMVQVTCGT 3264
SP|P0C6W2|R1AB_BCHK3           EAACCHLAKALNDFSNSGADVLYQPPQTSITSAVLQSGFRKMAFPSGKVEGCMVQVTCGT 3258
SP|P0C6W6|R1AB_BCRP3           EAACCHLAKALNDFSNSGADVLYQPPQTSITSAVLQSGFRKMAFPSGKVEGCMVQVTCGT 3262
SP|P0C6V9|R1AB_BC279           EAACCHLAKALNDFSNSGADVLYQPPQTSITSAVLQSGFRKMAFPSGKVEGCMVQVTCGT 3270
TR|A0A0U1WHI4|A0A0U1WHI4_CVHSA EAACCHLAKALNDFSNSGADVLYQPPQTSITSAVLQSGFRRMAFPSGKVEGCMVQVTCGT 3259
TR|A0A0U1WHG0|A0A0U1WHG0_CVHSA EAACCHLAKALNDFSNSGADVLYQPPQTSITSAVLQSGFKKVAFPSGKVEGCMVQVTCGT 3259
TR|A0A166ZL34|A0A166ZL34_9NIDO EAACCHLAKALNDFSNSGADVLYQPPQTSITSAVLQSGFKKMAFPSGKVEGCMVQVTCGT 3066
TR|R9QTB2|R9QTB2_CVHSA         EAACCHLAKALNDFSNSGADVLYQPPQTSITSAVLQSGFRKMAFPSGKVEGCMVQVTCGT 3256
TR|R9QTH2|R9QTH2_CVHSA         EAACCHLAKALNDFSNSGSDVLYQPPQTSITSAVLQSGFRKMAFPSGKVEGCMVQVTCGT 3265
SP|P0C6U8|R1A_CVHSA            EAACCHLAKALNDFSNSGADVLYQPPQTSITSAVLQSGFRKMAFPSGKVEGCMVQVTCGT 3264
TR|Q6JH47|Q6JH47_CVHSA         EAACCHLAKALNDFSNSGADVLYQPPQTSITSAVLQSGFRKMAFPSGKVEGCMVQVTCGT 3264
TR|Q692E5|Q692E5_CVHSA         EAACCHLAKALNDFSNSGADVLYQPPQTSITSAVLQSGFRKMAFPSGKVEGCMVQVTCGT 3264
SP|P0C6F8|R1A_BCHK3            EAACCHLAKALNDFSNSGADVLYQPPQTSITSAVLQSGFRKMAFPSGKVEGCMVQVTCGT 3258
TR|A0A0K1Z0N1|A0A0K1Z0N1_CVHSA EAACCHLAKALNDFSNSGSDVLYQPPQTSITSAVLQSGFRKMAFPSGKVEGCMVQVTCGT 3264
SP|P0C6F5|R1A_BC279            EAACCHLAKALNDFSNSGADVLYQPPQTSITSAVLQSGFRKMAFPSGKVEGCMVQVTCGT 3270
SP|P0C6T7|R1A_BCRP3            EAACCHLAKALNDFSNSGADVLYQPPQTSITSAVLQSGFRKMAFPSGKVEGCMVQVTCGT 3262
                               ******************:********************:::******************

QHN73794                       TTLNGLWLDDVVYCPRHVICTSEDMLNPNYEDLLIRKSNHNFLVQAGNVQLRVIGHSMQN 3347
SP|P0C6X7|R1AB_CVHSA           TTLNGLWLDDTVYCPRHVICTAEDMLNPNYEDLLIRKSNHSFLVQAGNVQLRVIGHSMQN 3324
TR|Q6UZF5|Q6UZF5_CVHSA         TTLNGLWLDDTVYCPRHVICTAEDMLNPNYEDLLIRKSNHSFLVQAGNVQLRVIGHSMQN 3324
TR|Q6UZF1|Q6UZF1_CVHSA         TTLNGLWLDDTVYCPRHVICTAEDMLNPNYEDLLIRKSNHSFLVQAGNVQLRVIGHSMQN 3324
TR|Q6JH48|Q6JH48_CVHSA         TTLNGLWLDDTVYCPRHVICTAEDMLNPNYEDLLIRKANHSFLVQAGNVQLRVIGHSMQN 3324
TR|Q692E6|Q692E6_CVHSA         TTLNGLWLDDTVYCPRHVICTAEDMLNPNYEDLLIRKSNHSFLVQAGNVQLRVIGHSMQN 3324
TR|A0A0K1YZY7|A0A0K1YZY7_CVHSA TTLNGLWLDDTVYCPRHVICTAEDMLNPNYEDLLIRKSNHSFLVQAGNVQLRVIGHSMQN 3324
SP|P0C6W2|R1AB_BCHK3           TTLNGLWLDDTVYCPRHVVCTAEDMLNPNYDDLLIRKSNHSFLVQAGNVQLRVIGHSMQN 3318
SP|P0C6W6|R1AB_BCRP3           TTLNGLWLDDTVYCPRHVICTAEDMLNPNYEDLLIRKSNHSFLVQAGNVQLRVIGHSMQN 3322
SP|P0C6V9|R1AB_BC279           TTLNGLWLDDTVYCPRHVICTAEDMLNPNYEDLLIRKSNHSFLVQAGNVQLRVIGHSMQN 3330
TR|A0A0U1WHI4|A0A0U1WHI4_CVHSA TTLNGLWLDDTVYCPRHVICTAEDMLNPNYEDLLIRKSNHSFLVQAGNVQLRVIGHSMQN 3319
TR|A0A0U1WHG0|A0A0U1WHG0_CVHSA TTLNGLWLDDTVYCPRHVVCTVEDMLNPNYEDLLIRKSNHSFLVQTGNVQLRVIGHSMQN 3319
TR|A0A166ZL34|A0A166ZL34_9NIDO TTLNGLWLDDTVYCPRHVVCTVEDMLNPNYEDLLIRKSNHSFLVQTGNVQLRVIGHSMQN 3126
TR|R9QTB2|R9QTB2_CVHSA         TTLNGLWLDDTVYCPRHVICTAEDMLNPNYEDLLIRKSNHSFLVQAGNVQLRVIGHSMQN 3316
TR|R9QTH2|R9QTH2_CVHSA         TTLNGLWLDDTVYCPRHVICTAEDMLNPNYEDLLIRKSNHSFLVQAGNVQLRVIGHSMQN 3325
SP|P0C6U8|R1A_CVHSA            TTLNGLWLDDTVYCPRHVICTAEDMLNPNYEDLLIRKSNHSFLVQAGNVQLRVIGHSMQN 3324
TR|Q6JH47|Q6JH47_CVHSA         TTLNGLWLDDTVYCPRHVICTAEDMLNPNYEDLLIRKANHSFLVQAGNVQLRVIGHSMQN 3324
TR|Q692E5|Q692E5_CVHSA         TTLNGLWLDDTVYCPRHVICTAEDMLNPNYEDLLIRKSNHSFLVQAGNVQLRVIGHSMQN 3324
SP|P0C6F8|R1A_BCHK3            TTLNGLWLDDTVYCPRHVVCTAEDMLNPNYDDLLIRKSNHSFLVQAGNVQLRVIGHSMQN 3318
TR|A0A0K1Z0N1|A0A0K1Z0N1_CVHSA TTLNGLWLDDTVYCPRHVICTAEDMLNPNYEDLLIRKSNHSFLVQAGNVQLRVIGHSMQN 3324
SP|P0C6F5|R1A_BC279            TTLNGLWLDDTVYCPRHVICTAEDMLNPNYEDLLIRKSNHSFLVQAGNVQLRVIGHSMQN 3330
SP|P0C6T7|R1A_BCRP3            TTLNGLWLDDTVYCPRHVICTAEDMLNPNYEDLLIRKSNHSFLVQAGNVQLRVIGHSMQN 3322
                               **********.*******:** ********:******:**.****:**************

QHN73794                       CVLKLKVDTANPKTPKYKFVRIQPGQTFSVLACYNGSPSGVYQCAMRPNFTIKGSFLNGS 3407
SP|P0C6X7|R1AB_CVHSA           CLLRLKVDTSNPKTPKYKFVRIQPGQTFSVLACYNGSPSGVYQCAMRPNHTIKGSFLNGS 3384
TR|Q6UZF5|Q6UZF5_CVHSA         CLLRLKVDTSNPKTPKYKFVRIQPGQTFSVLACYNGSPSGVYQCAMRPNHTIKGSFLNGS 3384
TR|Q6UZF1|Q6UZF1_CVHSA         CLLRLKVDTSNPKTPKYKFVRIQPGQTFSVLACYNGSPSGVYQCAMRPNHTIKGSFLNGS 3384
TR|Q6JH48|Q6JH48_CVHSA         CLLRLKVDTSNPKTPKYKFVRIQPGQTFSVLACYNGSPSGVYQCAMRPNHTIKGSFLNGS 3384
TR|Q692E6|Q692E6_CVHSA         CLLRLKVDTSNPKTPKYKFVRIQPGQTFSVLACYNGSPSGVYQCAMRPNHTIKGSFLNGS 3384
TR|A0A0K1YZY7|A0A0K1YZY7_CVHSA CLLRLKVDTSNPKTPKYKFVRIQPGQTFSVLACYNGSPSGVYQCAMRPNHTIKGSFLNGS 3384
SP|P0C6W2|R1AB_BCHK3           CLLRLKVDTSNPKTPKYKFVRIQPGQTFSVLACYNGSPSGVYQCAMRPNHTIKGSFLNGS 3378
SP|P0C6W6|R1AB_BCRP3           CLLRLKVDTSNPKTPKYKFVRIQPGQTFSVLACYNGSPSGVYQCAMRPNHTIKGSFLNGS 3382
SP|P0C6V9|R1AB_BC279           CLLRLKVDTSNPKTPKYKFVRIQPGQTFSVLACYNGSPSGVYQCAMRPNYTIKGSFLNGS 3390
TR|A0A0U1WHI4|A0A0U1WHI4_CVHSA CLLRLKVDTSNPKTPKYKFVRIQPGQTFSVLACYNGSPSGVYQCAMRPNYTIKGSFLNGS 3379
TR|A0A0U1WHG0|A0A0U1WHG0_CVHSA CLLRLKVDTSNPKTPKYKFVRIQPGQTFSVLACYNGSPSGVYQCAMRPNYTIKGSFLNGS 3379
TR|A0A166ZL34|A0A166ZL34_9NIDO CLLRLKVDTSNPKTPKYKFVRIQPGQTFSVLACYNGSPSGVYQCAMRPNYTIKGSFLNGS 3186
TR|R9QTB2|R9QTB2_CVHSA         CLLRLKVDTSNPKTPKYKFVRIQPGQTFSVLACYNGSPSGVYQCAMRPNHTIKGSFLNGS 3376
TR|R9QTH2|R9QTH2_CVHSA         CLLRLKVDTSNPKTPKYKFVRIQPGQTFSVLACYNGSPSGVYQCAMRPNHTIKGSFLNGS 3385
SP|P0C6U8|R1A_CVHSA            CLLRLKVDTSNPKTPKYKFVRIQPGQTFSVLACYNGSPSGVYQCAMRPNHTIKGSFLNGS 3384
TR|Q6JH47|Q6JH47_CVHSA         CLLRLKVDTSNPKTPKYKFVRIQPGQTFSVLACYNGSPSGVYQCAMRPNHTIKGSFLNGS 3384
TR|Q692E5|Q692E5_CVHSA         CLLRLKVDTSNPKTPKYKFVRIQPGQTFSVLACYNGSPSGVYQCAMRPNHTIKGSFLNGS 3384
SP|P0C6F8|R1A_BCHK3            CLLRLKVDTSNPKTPKYKFVRIQPGQTFSVLACYNGSPSGVYQCAMRPNHTIKGSFLNGS 3378
TR|A0A0K1Z0N1|A0A0K1Z0N1_CVHSA CLLRLKVDTSNPKTPKYKFVRIQPGQTFSVLACYNGSPSGVYQCAMRPNHTIKGSFLNGS 3384
SP|P0C6F5|R1A_BC279            CLLRLKVDTSNPKTPKYKFVRIQPGQTFSVLACYNGSPSGVYQCAMRPNYTIKGSFLNGS 3390
SP|P0C6T7|R1A_BCRP3            CLLRLKVDTSNPKTPKYKFVRIQPGQTFSVLACYNGSPSGVYQCAMRPNHTIKGSFLNGS 3382
                               *:*:*****:***************************************.**********

QHN73794                       CGSVGFNIDYDCVSFCYMHHMELPTGVHAGTDLEGNFYGPFVDRQTAQAAGTDTTITVNV 3467
SP|P0C6X7|R1AB_CVHSA           CGSVGFNIDYDCVSFCYMHHMELPTGVHAGTDLEGKFYGPFVDRQTAQAAGTDTTITLNV 3444
TR|Q6UZF5|Q6UZF5_CVHSA         CGSVGFNIDYDCVSFCYMHHMELPTGVHAGTDLEGKFYGPFVDRQTAQAAGTDTTITLNV 3444
TR|Q6UZF1|Q6UZF1_CVHSA         CGSVGFNIDYDCVSFCYMHHMELPTGVHAGTDLEGKFYGPFVDRQTAQAAGTDTTITLNV 3444
TR|Q6JH48|Q6JH48_CVHSA         CGSVGFNIDYDCVSFCYMHHMELPTGVHAGTDLEGKFYGPFVDRQTAQAAGTDTTITLNV 3444
TR|Q692E6|Q692E6_CVHSA         CGSVGFNIDYDCVSFCYMHHMELPTGVHAGTDLEGKFYGPFVDRQTAQAAGTDTTITLNV 3444
TR|A0A0K1YZY7|A0A0K1YZY7_CVHSA CGSVGFNIDYDCVSFCYMHHMELPTGVHAGTDLEGKFYGPFVDRQTAQAAGTDTTITLNV 3444
SP|P0C6W2|R1AB_BCHK3           CGSVGFNIDYDCVSFCYMHHMELPTGVHAGTDLEGKFYGPFVDRQTAQAAGTDTTITLNV 3438
SP|P0C6W6|R1AB_BCRP3           CGSVGFNIDYDCVSFCYMHHMELPTEVHAGTDLEGKFYGPFVDRQTAQAAGTDTTITLNV 3442
SP|P0C6V9|R1AB_BC279           CGSVGFNIDYDCVSFCYMHHMELPTGVHAGTDLEGKFYGPFVDRQTAQAAGTDTTITLNV 3450
TR|A0A0U1WHI4|A0A0U1WHI4_CVHSA CGSVGFNIDYDCVSFCYMHHMELPTGVHAGTDLEGKFYGPFVDRQTAQAAGTDTTITLNV 3439
TR|A0A0U1WHG0|A0A0U1WHG0_CVHSA CGSVGFNIDYDCVSFCYMHHMELPTGVHAGTDLEGKFYGPFVDRQTAQAAGTDTTITLNV 3439
TR|A0A166ZL34|A0A166ZL34_9NIDO CGSVGFNIDYDCVSFCYMHHMELPTGVHAGTDLEGKFYGPFVDRQTAQAAGTDTAITLNV 3246
TR|R9QTB2|R9QTB2_CVHSA         CGSVGFNIDYDCVSFCYMHHMELPTGVHAGTDLEGKFYGPFVDRQTAQAAGTDTTITLNV 3436
TR|R9QTH2|R9QTH2_CVHSA         CGSVGFNIDYDCVSFCYMHHMELPTGVHAGTDLEGKFYGPFVDRQTAQAAGTDTTITLNV 3445
SP|P0C6U8|R1A_CVHSA            CGSVGFNIDYDCVSFCYMHHMELPTGVHAGTDLEGKFYGPFVDRQTAQAAGTDTTITLNV 3444
TR|Q6JH47|Q6JH47_CVHSA         CGSVGFNIDYDCVSFCYMHHMELPTGVHAGTDLEGKFYGPFVDRQTAQAAGTDTTITLNV 3444
TR|Q692E5|Q692E5_CVHSA         CGSVGFNIDYDCVSFCYMHHMELPTGVHAGTDLEGKFYGPFVDRQTAQAAGTDTTITLNV 3444
SP|P0C6F8|R1A_BCHK3            CGSVGFNIDYDCVSFCYMHHMELPTGVHAGTDLEGKFYGPFVDRQTAQAAGTDTTITLNV 3438
TR|A0A0K1Z0N1|A0A0K1Z0N1_CVHSA CGSVGFNIDYDCVSFCYMHHMELPTGVHAGTDLEGKFYGPFVDRQTAQAAGTDTTITLNV 3444
SP|P0C6F5|R1A_BC279            CGSVGFNIDYDCVSFCYMHHMELPTGVHAGTDLEGKFYGPFVDRQTAQAAGTDTTITLNV 3450
SP|P0C6T7|R1A_BCRP3            CGSVGFNIDYDCVSFCYMHHMELPTEVHAGTDLEGKFYGPFVDRQTAQAAGTDTTITLNV 3442
                               ************************* *********:******************:**:**

QHN73794                       LAWLYAAVINGDRWFLNRFTTTLNDFNLVAMKYNYEPLTQDHVDILGPLSAQTGIAVLDM 3527
SP|P0C6X7|R1AB_CVHSA           LAWLYAAVINGDRWFLNRFTTTLNDFNLVAMKYNYEPLTQDHVDILGPLSAQTGIAVLDM 3504
TR|Q6UZF5|Q6UZF5_CVHSA         LAWLYAAVINGDRWFLNRFTTTLNDFNLVAMKYNYEPLTQDHVDILGPLSAQTGIAVLDM 3504
TR|Q6UZF1|Q6UZF1_CVHSA         LAWLYAAVINGDRWFLNRFTTTLNDFNLVAMKYNYEPLTQDHVDILGPLSAQTGIAVLDM 3504
TR|Q6JH48|Q6JH48_CVHSA         LAWLYAAVINGDRWFLNRFTTTLNDFNLVAMKYNYEPLTQDHVDILGPLSAQTGIAVLDM 3504
TR|Q692E6|Q692E6_CVHSA         LAWLYAAVINGDRWFLNRFTTTLNDFNLVAMKYNYEPLTQDHVDILGPLSAQTGIAVLDM 3504
TR|A0A0K1YZY7|A0A0K1YZY7_CVHSA LAWLYAAVINGDRWFLNRFTTTLNDFNLVAMKYNYEPLTQDHVDVLGPLSAQTGIAVLDM 3504
SP|P0C6W2|R1AB_BCHK3           LAWLYAAVINGDRWFLNRFTTTLNDFNLVAMKYNYEPLTQDHVDILGPLSAQTGIAVLDM 3498
SP|P0C6W6|R1AB_BCRP3           LAWLYAAVINGDRWFLNRFTTTLNDFNLVAMKYNYEPLTQDHVDILGPLSAQTGIAVLDM 3502
SP|P0C6V9|R1AB_BC279           LAWLYAAVINGDRWFLNRFTTTLNDFNLVAMKYNYEPLTQDHVDILGPLSAQTGIAVLDM 3510
TR|A0A0U1WHI4|A0A0U1WHI4_CVHSA LAWLYAAVINGDRWFLNRFTTTLNDFNLVAMKYNYEPLTQDHVDILGPLSAQTGIAVLDM 3499
TR|A0A0U1WHG0|A0A0U1WHG0_CVHSA LAWLYAAVINGDRWFLNRFTTTLNDFNLVAMKYNYEPLTQDHVDILGPLSAQTGIAVLDM 3499
TR|A0A166ZL34|A0A166ZL34_9NIDO LAWLYAAVINGDRWFLNRFTTTLNDFNLVAMKYNYEPLTQDHVDILGPLSAQTGIAVLDM 3306
TR|R9QTB2|R9QTB2_CVHSA         LAWLYAAVINGDRWFLNRFTTTLNDFNLVAMKYNYEPLTQDHVDILGPLSAQTGIAVLDM 3496
TR|R9QTH2|R9QTH2_CVHSA         LAWLYAAVINGDRWFLNRFTTTLNDFNLVAMKYNYEPLTQDHVDILGPLSAQTGIAVLDM 3505
SP|P0C6U8|R1A_CVHSA            LAWLYAAVINGDRWFLNRFTTTLNDFNLVAMKYNYEPLTQDHVDILGPLSAQTGIAVLDM 3504
TR|Q6JH47|Q6JH47_CVHSA         LAWLYAAVINGDRWFLNRFTTTLNDFNLVAMKYNYEPLTQDHVDILGPLSAQTGIAVLDM 3504
TR|Q692E5|Q692E5_CVHSA         LAWLYAAVINGDRWFLNRFTTTLNDFNLVAMKYNYEPLTQDHVDILGPLSAQTGIAVLDM 3504
SP|P0C6F8|R1A_BCHK3            LAWLYAAVINGDRWFLNRFTTTLNDFNLVAMKYNYEPLTQDHVDILGPLSAQTGIAVLDM 3498
TR|A0A0K1Z0N1|A0A0K1Z0N1_CVHSA LAWLYAAVINGDRWFLNRFTTTLNDFNLVAMKYNYEPLTQDHVDVLGPLSAQTGIAVLDM 3504
SP|P0C6F5|R1A_BC279            LAWLYAAVINGDRWFLNRFTTTLNDFNLVAMKYNYEPLTQDHVDILGPLSAQTGIAVLDM 3510
SP|P0C6T7|R1A_BCRP3            LAWLYAAVINGDRWFLNRFTTTLNDFNLVAMKYNYEPLTQDHVDILGPLSAQTGIAVLDM 3502
                               ********************************************:***************

QHN73794                       CASLKELLQNGMNGRTILGSALLEDEFTPFDVVRQCSGVTFQSAVKRTIKGTHHWLLLTI 3587
SP|P0C6X7|R1AB_CVHSA           CAALKELLQNGMNGRTILGSTILEDEFTPFDVVRQCSGVTFQGKFKKIVKGTHHWMLLTF 3564
TR|Q6UZF5|Q6UZF5_CVHSA         CAALKELLQNGMNGRTILGSTILEDEFTPFDVVRQCSGVTFQGKFKKIVKGTHHWMLLTF 3564
TR|Q6UZF1|Q6UZF1_CVHSA         CAALKELLQNGMNGRTILGSTILEDEFTPFDVVRQCSGVTFQGKFKKIVKGTHHWMLLTF 3564
TR|Q6JH48|Q6JH48_CVHSA         CAALKELLQNGMNGRTILGSTILEDEFTPFDVVRQCSGVTFQGKFKKIVKGTHHWMLLTF 3564
TR|Q692E6|Q692E6_CVHSA         CAALKELLQNGMNGRTILGSTILEDEFTPFDVVRQCSGVTFQGKFKKIVKGTHHWMLLTF 3564
TR|A0A0K1YZY7|A0A0K1YZY7_CVHSA CAALKELLQNGMNGRTILGSTILEDEFTPFDVVRQCSGVTFQGKFKKIVKGTHHWMLLTF 3564
SP|P0C6W2|R1AB_BCHK3           CAALKELLQNGMNGRTILGSTILEDEFTPFDVVRQCSGVTFQGKFKKIVKGTHHWMLLTF 3558
SP|P0C6W6|R1AB_BCRP3           CAALKELLQNGMNGRTILGSTILEDEFTPFDVVRQCSGVTFQGKFKRIVKGTHHWMLLTF 3562
SP|P0C6V9|R1AB_BC279           CAALKELLQNGMNGRTILGSTILEDEFTPFDVVRQCSGVTFQGKFKKIVKGTHHWMLLTF 3570
TR|A0A0U1WHI4|A0A0U1WHI4_CVHSA CAALKELLQNGMNGRTILGSTILEDEFTPFDVVRQCSGVTFQGKFKKIVKGTHHWMLLTF 3559
TR|A0A0U1WHG0|A0A0U1WHG0_CVHSA CAALKELLQNGMNGRTILGSTILEDEFTPFDVVRQCSGVTFQGKFKKIVKGTHHWMLLTF 3559
TR|A0A166ZL34|A0A166ZL34_9NIDO CAALKELLQNGMNGRTILGSTILEDEFTPFDVVRQCSGVTFQGKFKKIVKGTHHWMLLTF 3366
TR|R9QTB2|R9QTB2_CVHSA         CAALKELLQNGMNGRTILGSTILEDEFTPFDVVRQCSGVTFQGKFKKIVKGTHHWMLLTF 3556
TR|R9QTH2|R9QTH2_CVHSA         CAALKELLQNGMNGRTILGSTILEDEFTPFDVVRQCSGVTFQGKFKKIVKGTHHWVLLTF 3565
SP|P0C6U8|R1A_CVHSA            CAALKELLQNGMNGRTILGSTILEDEFTPFDVVRQCSGVTFQGKFKKIVKGTHHWMLLTF 3564
TR|Q6JH47|Q6JH47_CVHSA         CAALKELLQNGMNGRTILGSTILEDEFTPFDVVRQCSGVTFQGKFKKIVKGTHHWMLLTF 3564
TR|Q692E5|Q692E5_CVHSA         CAALKELLQNGMNGRTILGSTILEDEFTPFDVVRQCSGVTFQGKFKKIVKGTHHWMLLTF 3564
SP|P0C6F8|R1A_BCHK3            CAALKELLQNGMNGRTILGSTILEDEFTPFDVVRQCSGVTFQGKFKKIVKGTHHWMLLTF 3558
TR|A0A0K1Z0N1|A0A0K1Z0N1_CVHSA CAALKELLQNGMNGRTILGSTILEDEFTPFDVVRQCSGVTFQGKFKKIVKGTHHWMLLTF 3564
SP|P0C6F5|R1A_BC279            CAALKELLQNGMNGRTILGSTILEDEFTPFDVVRQCSGVTFQGKFKKIVKGTHHWMLLTF 3570
SP|P0C6T7|R1A_BCRP3            CAALKELLQNGMNGRTILGSTILEDEFTPFDVVRQCSGVTFQGKFKRIVKGTHHWMLLTF 3562
                               **:*****************::********************. .*: :******:***:

QHN73794                       LTSLLVLVQSTQWSLFFFLYENAFLPFAMGIIAMSAFAMMFVKHKHAFLCLFLLPSLATV 3647
SP|P0C6X7|R1AB_CVHSA           LTSLLILVQSTQWSLFFFVYENAFLPFTLGIMAIAACAMLLVKHKHAFLCLFLLPSLATV 3624
TR|Q6UZF5|Q6UZF5_CVHSA         LTSLLILVQSTQWSLFFFVYENAFLPFTLGIMAIAACAMLLVKHKHAFLCLFLLPSLATV 3624
TR|Q6UZF1|Q6UZF1_CVHSA         LTSLLILVQSTQWSLFFFVYENAFLPFTLGIMAIAACAMLLVKHKHAFLCLFLLPSLATV 3624
TR|Q6JH48|Q6JH48_CVHSA         LTSLLILVQSTQWSLFFFVYENAFLPFTLGIMAIAACAMLLVKHKHAFLCLFLLPSLATV 3624
TR|Q692E6|Q692E6_CVHSA         LTSLLILVQSTQWSLFFFVYENAFLPFTLGIMAIAACAMLLVKHKHAFLCLFLLPSLATV 3624
TR|A0A0K1YZY7|A0A0K1YZY7_CVHSA LMSLLILVQSTQWSLFFFVYENAFLPFTLGIMAIAACAMLLVKHKHAFLCLFLLPSLATV 3624
SP|P0C6W2|R1AB_BCHK3           LTSLLILVQSTQWSLFFFVYENAFLPFALGIMAVAACAMLLVKHKHAFLCLFLLPSLATV 3618
SP|P0C6W6|R1AB_BCRP3           LTSLLILVQSTQWSLFFFVYENAFLPFTLGIMAVAACAMLLVKHKHAFLCLFLLPSLATV 3622
SP|P0C6V9|R1AB_BC279           LTSLLILVQSTQWSLFFFVYENAFLPFTLGIMAIAACAMLLVKHKHAFLCLFLLPSLATV 3630
TR|A0A0U1WHI4|A0A0U1WHI4_CVHSA LTSLLILVQSTQWSLFFFVYENAFLPFTLGIMAIAACAMLLVKHKHAFLCLFLLPSLATV 3619
TR|A0A0U1WHG0|A0A0U1WHG0_CVHSA LTSLLILVQSTQWSLFFFVYENAFLPFTLGIMVIAACAMLLVKHKHAFLCLFLLPSLATV 3619
TR|A0A166ZL34|A0A166ZL34_9NIDO LTSLLILVQSTQWSLFFFVYENAFLPFTLGIMVIAACAMLLVKHKHAFLCLFLLPSLATV 3426
TR|R9QTB2|R9QTB2_CVHSA         LTSLLILVQSTQWSLFFFVYENAFLPFTLGIMAIAACAMLLVKHKHAFLCLFLLPSLATV 3616
TR|R9QTH2|R9QTH2_CVHSA         LTSLLILVQSTQWSLFFFVYENAFLPFTLGIMAIAACAMLLVKHKHAFLCLFLLPSLATV 3625
SP|P0C6U8|R1A_CVHSA            LTSLLILVQSTQWSLFFFVYENAFLPFTLGIMAIAACAMLLVKHKHAFLCLFLLPSLATV 3624
TR|Q6JH47|Q6JH47_CVHSA         LTSLLILVQSTQWSLFFFVYENAFLPFTLGIMAIAACAMLLVKHKHAFLCLFLLPSLATV 3624
TR|Q692E5|Q692E5_CVHSA         LTSLLILVQSTQWSLFFFVYENAFLPFTLGIMAIAACAMLLVKHKHAFLCLFLLPSLATV 3624
SP|P0C6F8|R1A_BCHK3            LTSLLILVQSTQWSLFFFVYENAFLPFALGIMAVAACAMLLVKHKHAFLCLFLLPSLATV 3618
TR|A0A0K1Z0N1|A0A0K1Z0N1_CVHSA LMSLLILVQSTQWSLFFFVYENAFLPFTLGIMAIAACAMLLVKHKHAFLCLFLLPSLATV 3624
SP|P0C6F5|R1A_BC279            LTSLLILVQSTQWSLFFFVYENAFLPFTLGIMAIAACAMLLVKHKHAFLCLFLLPSLATV 3630
SP|P0C6T7|R1A_BCRP3            LTSLLILVQSTQWSLFFFVYENAFLPFTLGIMAVAACAMLLVKHKHAFLCLFLLPSLATV 3622
                               * ***:************:********::**:.::* **::*******************

QHN73794                       AYFNMVYMPASWVMRIMTWLDMVDTSLSGFKLKDCVMYASAVVLLILMTARTVYDDGARR 3707
SP|P0C6X7|R1AB_CVHSA           AYFNMVYMPASWVMRIMTWLELADTSLSGYRLKDCVMYASALVLLILMTARTVYDDAARR 3684
TR|Q6UZF5|Q6UZF5_CVHSA         AYFNMVYMPASWVMRIMTWLELADTSLSGYRLKDCVMYASALVLLILMTARTVYDDAARR 3684
TR|Q6UZF1|Q6UZF1_CVHSA         AYFNMVYMPASWVMRIMTWLELADTSLSGYRLKDCVMYASALVLLILMTARTVYDDAARR 3684
TR|Q6JH48|Q6JH48_CVHSA         AYFNMVYMPASWVMRIMTWLELADTSLSGYRLKDCVMYASALVLLILMTARTVYDDAARR 3684
TR|Q692E6|Q692E6_CVHSA         AYFNMVYMPASWVMRIMTWLELADTSLSGYRLKDCVMYASALVLLILMTARTVYDDAARR 3684
TR|A0A0K1YZY7|A0A0K1YZY7_CVHSA AYFNMVYMPASWVMRIMTWLELADTSLSGYRLKDCVMYASALVLLILMTARTVYDDAARR 3684
SP|P0C6W2|R1AB_BCHK3           AYFNMVYMPASWVMRIMTWLELADTSLSGYRLKDCVMYASALVLLILMTARTVYDDAARR 3678
SP|P0C6W6|R1AB_BCRP3           AYFNMVYMPASWVMRIMTWLELADTSLSGYRLKDCVMYASALVLLVLMTARTVYDDAARR 3682
SP|P0C6V9|R1AB_BC279           AYFNMVYMPASWVMRIMTWLELADTSLSGYRLKDCVMYASALVLLVLMTARTVYDDAARR 3690
TR|A0A0U1WHI4|A0A0U1WHI4_CVHSA AYFNMVYMPASWVMRIMTWLELADTSLSGYRLKDCVMYASALVLLTLMTARTVYDDAARR 3679
TR|A0A0U1WHG0|A0A0U1WHG0_CVHSA AYFNMVYMPASWVMRIMTWLELADTSLSGYRLKDCVMYASTLVLLILMTARTVYDDAARR 3679
TR|A0A166ZL34|A0A166ZL34_9NIDO AYFNMVYMPASWVMRIMTWLELADTSLSGYRLKDCVMYASTLVLLILMTARTVYDDAARR 3486
TR|R9QTB2|R9QTB2_CVHSA         AYFNTVYMPASWVMRIMTWLELADTSLSGYRLKDCVMYASALVLLILMTARTVYDDAARR 3676
TR|R9QTH2|R9QTH2_CVHSA         AYFNMVYMPASWVMRIMTWLELADTSLSGYRLKDCVMYASALVLLVLMTARTVYDDAARR 3685
SP|P0C6U8|R1A_CVHSA            AYFNMVYMPASWVMRIMTWLELADTSLSGYRLKDCVMYASALVLLILMTARTVYDDAARR 3684
TR|Q6JH47|Q6JH47_CVHSA         AYFNMVYMPASWVMRIMTWLELADTSLSGYRLKDCVMYASALVLLILMTARTVYDDAARR 3684
TR|Q692E5|Q692E5_CVHSA         AYFNMVYMPASWVMRIMTWLELADTSLSGYRLKDCVMYASALVLLILMTARTVYDDAARR 3684
SP|P0C6F8|R1A_BCHK3            AYFNMVYMPASWVMRIMTWLELADTSLSGYRLKDCVMYASALVLLILMTARTVYDDAARR 3678
TR|A0A0K1Z0N1|A0A0K1Z0N1_CVHSA AYFNMVYMPASWVMRIMTWLELADTSLSGYRLKDCVMYASALVLLILMTARTVYDDAARR 3684
SP|P0C6F5|R1A_BC279            AYFNMVYMPASWVMRIMTWLELADTSLSGYRLKDCVMYASALVLLVLMTARTVYDDAARR 3690
SP|P0C6T7|R1A_BCRP3            AYFNMVYMPASWVMRIMTWLELADTSLSGYRLKDCVMYASALVLLVLMTARTVYDDAARR 3682
                               **** ***************::.******::*********::*** **********.***

QHN73794                       VWTLMNVLTLVYKVYYGNALDQAISMWALIISVTSNYSGVVTTVMFLARGIVFMCVEYCP 3767
SP|P0C6X7|R1AB_CVHSA           VWTLMNVITLVYKVYYGNALDQAISMWALVISVTSNYSGVVTTIMFLARAIVFVCVEYYP 3744
TR|Q6UZF5|Q6UZF5_CVHSA         VWTLMNVITLVYKVYYGNALDQAISMWALVISVTSNYSGVVTTIMFLARAIVFVCVEYYP 3744
TR|Q6UZF1|Q6UZF1_CVHSA         VWTLMNVITLVYKVYYGNALDQAISMWALVISVTSNYSGVVTTIMFLARAIVFVCVEYYP 3744
TR|Q6JH48|Q6JH48_CVHSA         VWTLMNVITLVYKVYYGNALDQAISMWALVISVTSNYSGVVTTIMFLARAIVFVCVEYYP 3744
TR|Q692E6|Q692E6_CVHSA         VWTLMNVITLVYKVYYGNALDQAISMWALVISVTSNYSGVVTTIMFLARAIVFVCVEYYP 3744
TR|A0A0K1YZY7|A0A0K1YZY7_CVHSA VWTLMNVITLVYKVYYGNALDQAISMWALVISVTSNYSGVVTTIMFLARAIVFVCVEYYP 3744
SP|P0C6W2|R1AB_BCHK3           VWTLMNVITLVYKVYYGNSLDQAISMWALVISVTSNYSGVVTTIMFLARAIVFVCVEYYP 3738
SP|P0C6W6|R1AB_BCRP3           VWTLMNVITLVYKVYYGNALDQAISMWALVISVTSNYSGVVTTIMFLARAIVFVCVEYYP 3742
SP|P0C6V9|R1AB_BC279           VWTLMNVITLVYKVYYGNSLDQAISMWALVISVTSNYSGVVTTIMFLARAIVFVCVEYYP 3750
TR|A0A0U1WHI4|A0A0U1WHI4_CVHSA VWTLMNVITLVYKVYYGNSLDQAISMWALVISVTSNYSGVVTTIMFLARAIVFVCVEYYP 3739
TR|A0A0U1WHG0|A0A0U1WHG0_CVHSA VWTLMNVITLVYKVYYGNSLEQAISMWALVISVTSNYSGVVTTIMFLARAIVFVCVEYYP 3739
TR|A0A166ZL34|A0A166ZL34_9NIDO VWTLMNVITLVYKVYYGNSLEQAISMWALVISVTSNYSGVVTTIMFLARAIVFVCVEYYP 3546
TR|R9QTB2|R9QTB2_CVHSA         VWTLMNVITLVYKVYYGNSLDQAISMWALVISVTSNYSGVVTTIMFLARAIVFVCVEYYP 3736
TR|R9QTH2|R9QTH2_CVHSA         VWTLMNVITLVYKVYYGNALDQAISMWALVISVTSNYSGVVTTIMFLARAVVFVCVEYYP 3745
SP|P0C6U8|R1A_CVHSA            VWTLMNVITLVYKVYYGNALDQAISMWALVISVTSNYSGVVTTIMFLARAIVFVCVEYYP 3744
TR|Q6JH47|Q6JH47_CVHSA         VWTLMNVITLVYKVYYGNALDQAISMWALVISVTSNYSGVVTTIMFLARAIVFVCVEYYP 3744
TR|Q692E5|Q692E5_CVHSA         VWTLMNVITLVYKVYYGNALDQAISMWALVISVTSNYSGVVTTIMFLARAIVFVCVEYYP 3744
SP|P0C6F8|R1A_BCHK3            VWTLMNVITLVYKVYYGNSLDQAISMWALVISVTSNYSGVVTTIMFLARAIVFVCVEYYP 3738
TR|A0A0K1Z0N1|A0A0K1Z0N1_CVHSA VWTLMNVITLVYKVYYGNALDQAISMWALVISVTSNYSGVVTTIMFLARAIVFVCVEYYP 3744
SP|P0C6F5|R1A_BC279            VWTLMNVITLVYKVYYGNSLDQAISMWALVISVTSNYSGVVTTIMFLARAIVFVCVEYYP 3750
SP|P0C6T7|R1A_BCRP3            VWTLMNVITLVYKVYYGNALDQAISMWALVISVTSNYSGVVTTIMFLARAIVFVCVEYYP 3742
                               *******:**********:*:********:*************:*****.:**:**** *

QHN73794                       IFFITGNTLQCIMLVYCFLGYFCTCYFGLFCLLNRYFRLTLGVYDYLVSTQEFRYMNSQG 3827
SP|P0C6X7|R1AB_CVHSA           LLFITGNTLQCIMLVYCFLGYCCCCYFGLFCLLNRYFRLTLGVYDYLVSTQEFRYMNSQG 3804
TR|Q6UZF5|Q6UZF5_CVHSA         LLFITGNTLQCIMLVYCFLGYCCCCYFGLFCLLNRYFRLTLGVYDYLVSTQEFRYMNSQG 3804
TR|Q6UZF1|Q6UZF1_CVHSA         LLFITGNTLQCIMLVYCFLGYCCCCYFGLFCLLNRYFRLTLGVYDYLVSTQEFRYMNSQG 3804
TR|Q6JH48|Q6JH48_CVHSA         LLFITGNTLQCIMLVYCFLGYCCCCYFGLFCLLNRYFRLTLGVYDYLVSTQEFRYMNSQG 3804
TR|Q692E6|Q692E6_CVHSA         LLFITGNTLQCIMLVYCFLGYCCCCYFGLFCLLNRYFRLTLGVYDYLVSTQEFRYMNSQG 3804
TR|A0A0K1YZY7|A0A0K1YZY7_CVHSA LLFITGNTLQCIMLVYCFLGYCCCCYFGLFCLLNRYFRLTLGVYDYLVSTQEFRYMNSQG 3804
SP|P0C6W2|R1AB_BCHK3           LLFITGNTLQCIMLVYCFLGYCCCCYFGLFCLLNRYFRLTLGVYDYLVSTQEFRYMNSQG 3798
SP|P0C6W6|R1AB_BCRP3           LLFITGNTLQCIMLVYCFLGYCCCCYFGLFCLLNRYFRLTLGVYDYLVSTQEFRYMNSQG 3802
SP|P0C6V9|R1AB_BC279           LLFITGNTLQCIMLVYCFLGYCCCCYFGLFCLLNRYFRLTLGVYDYLVSTQEFRYMNSQG 3810
TR|A0A0U1WHI4|A0A0U1WHI4_CVHSA FLFITGNTLQCIMLVYCFLGYCCCCYFGLFCLLNRYFRLTLGVYDYLVSTQEFRYMNSQG 3799
TR|A0A0U1WHG0|A0A0U1WHG0_CVHSA LLFITGNTLQCIMLVYCFLGYCCCCYFGLFCLLNRYFRLTLGVYDYLVSTQEFRYMNSQG 3799
TR|A0A166ZL34|A0A166ZL34_9NIDO LLFITGNTLQCIMLVYCFLGYCCCCYFGLFCLLNRYFRLTLGVYDYLVSTQEFRYMNSQG 3606
TR|R9QTB2|R9QTB2_CVHSA         LLFITGNTLQCIMLVYCFLGYCCCCYFGLFCLLNRYFRLTLGVYDYLVSTQEFRYMNSQG 3796
TR|R9QTH2|R9QTH2_CVHSA         LLFITGNTLQCIMLVYCFLGYCCCCYFGLFCLLNRYFRLTLGVYDYLVSTQEFRYMNSQG 3805
SP|P0C6U8|R1A_CVHSA            LLFITGNTLQCIMLVYCFLGYCCCCYFGLFCLLNRYFRLTLGVYDYLVSTQEFRYMNSQG 3804
TR|Q6JH47|Q6JH47_CVHSA         LLFITGNTLQCIMLVYCFLGYCCCCYFGLFCLLNRYFRLTLGVYDYLVSTQEFRYMNSQG 3804
TR|Q692E5|Q692E5_CVHSA         LLFITGNTLQCIMLVYCFLGYCCCCYFGLFCLLNRYFRLTLGVYDYLVSTQEFRYMNSQG 3804
SP|P0C6F8|R1A_BCHK3            LLFITGNTLQCIMLVYCFLGYCCCCYFGLFCLLNRYFRLTLGVYDYLVSTQEFRYMNSQG 3798
TR|A0A0K1Z0N1|A0A0K1Z0N1_CVHSA LLFITGNTLQCIMLVYCFLGYCCCCYFGLFCLLNRYFRLTLGVYDYLVSTQEFRYMNSQG 3804
SP|P0C6F5|R1A_BC279            LLFITGNTLQCIMLVYCFLGYCCCCYFGLFCLLNRYFRLTLGVYDYLVSTQEFRYMNSQG 3810
SP|P0C6T7|R1A_BCRP3            LLFITGNTLQCIMLVYCFLGYCCCCYFGLFCLLNRYFRLTLGVYDYLVSTQEFRYMNSQG 3802
                               ::******************* * ************************************

QHN73794                       LLPPKNSIDAFKLNIKLLGVGGKPCIKVATVQSKMSDVKCTSVVLLSVLQQLRVESSSKL 3887
SP|P0C6X7|R1AB_CVHSA           LLPPKSSIDAFKLNIKLLGIGGKPCIKVATVQSKMSDVKCTSVVLLSVLQQLRVESSSKL 3864
TR|Q6UZF5|Q6UZF5_CVHSA         LLPPKSSIDAFKLNIKLLGIGGKPCIKVATVQSKMSDVKCTSVVLLSVLQQLRVESSSKL 3864
TR|Q6UZF1|Q6UZF1_CVHSA         LLPPKSSIDAFKLNIKLLGIGGKPCIKVATVQSKMSDVKCTSVVLLSVLQQLRVESSSKL 3864
TR|Q6JH48|Q6JH48_CVHSA         LLPPKSSIDAFKLNIKLLGIGGKPCIKVATVQSKMSDVKCTSVVLLSVLQQLRVESSSKL 3864
TR|Q692E6|Q692E6_CVHSA         LLPPKSSIDAFKLNIKLLGIGGKPCIKVATVQSKMSDVKCTSVVLLSVLQQLRVESSSKL 3864
TR|A0A0K1YZY7|A0A0K1YZY7_CVHSA LLPPKSSIDAFRLNIKLLGIGGKPCIKVATVQSKMSDVKCTSVVLLSVLQQLRVESSSKL 3864
SP|P0C6W2|R1AB_BCHK3           LLPPKSSIDAFKLNIKLLGIGGKPCIKVATVQSKMSDVKCTSVVLLSVLQQLRVESSSKL 3858
SP|P0C6W6|R1AB_BCRP3           LLPPKSSIDAFKLNIKLLGIGGKPCIKVATVQSKMSDVKCTSVVLLSVLQQLRVESSSKL 3862
SP|P0C6V9|R1AB_BC279           LLPPKSSIDAFKLNIKLLGIGGKPCIKVATVQSKMSDVKCTSVVLLSVLQQLRVESSSKL 3870
TR|A0A0U1WHI4|A0A0U1WHI4_CVHSA LLPPKSSIDAFKLNIKLLGIGGKPCIKVATVQSKMSDVKCTSVVLLSVLQQLRVESSSKL 3859
TR|A0A0U1WHG0|A0A0U1WHG0_CVHSA LLPPKSSIDAFKLNIKLLGIGGKPCIKVATVQSKMSDVKCTSVVLLSVLQQLRVESSSKL 3859
TR|A0A166ZL34|A0A166ZL34_9NIDO LLPPKSSIDAFKLNIKLLGIGGKPCIKVATVQSKMSDVKCTSVVLLSVLQQLRVESSSKL 3666
TR|R9QTB2|R9QTB2_CVHSA         LLPPKSSIDAFKLNIKLLGIGGKPCIKVATVQSKMSDVKCTSVVLLSVLQQLRVESSSKL 3856
TR|R9QTH2|R9QTH2_CVHSA         LLPPKSSIDAFKLNIKLLGIGGKPCIKVATVQSKMSDVKCTSVVLLSVLQQLRVESSSKL 3865
SP|P0C6U8|R1A_CVHSA            LLPPKSSIDAFKLNIKLLGIGGKPCIKVATVQSKMSDVKCTSVVLLSVLQQLRVESSSKL 3864
TR|Q6JH47|Q6JH47_CVHSA         LLPPKSSIDAFKLNIKLLGIGGKPCIKVATVQSKMSDVKCTSVVLLSVLQQLRVESSSKL 3864
TR|Q692E5|Q692E5_CVHSA         LLPPKSSIDAFKLNIKLLGIGGKPCIKVATVQSKMSDVKCTSVVLLSVLQQLRVESSSKL 3864
SP|P0C6F8|R1A_BCHK3            LLPPKSSIDAFKLNIKLLGIGGKPCIKVATVQSKMSDVKCTSVVLLSVLQQLRVESSSKL 3858
TR|A0A0K1Z0N1|A0A0K1Z0N1_CVHSA LLPPKSSIDAFRLNIKLLGIGGKPCIKVATVQSKMSDVKCTSVVLLSVLQQLRVESSSKL 3864
SP|P0C6F5|R1A_BC279            LLPPKSSIDAFKLNIKLLGIGGKPCIKVATVQSKMSDVKCTSVVLLSVLQQLRVESSSKL 3870
SP|P0C6T7|R1A_BCRP3            LLPPKSSIDAFKLNIKLLGIGGKPCIKVATVQSKMSDVKCTSVVLLSVLQQLRVESSSKL 3862
                               *****.*****:*******:****************************************

QHN73794                       WAQCVQLHNDILLAKDTTEAFEKMVSLLSVLLSMQGAVDINKLCEEMLDNRATLQAIASE 3947
SP|P0C6X7|R1AB_CVHSA           WAQCVQLHNDILLAKDTTEAFEKMVSLLSVLLSMQGAVDINRLCEEMLDNRATLQAIASE 3924
TR|Q6UZF5|Q6UZF5_CVHSA         WAQCVQLHNDILLAKDTTEAFEKMVSLLSVLLSMQGAVDINRLCEEMLDNRATLQAIASE 3924
TR|Q6UZF1|Q6UZF1_CVHSA         WAQCVQLHNDILLAKDTTEAFEKMVSLLSVLLSMQGAVDINRLCEEMLDNRATLQAIASE 3924
TR|Q6JH48|Q6JH48_CVHSA         WAQCVQLHNDILLAKDTTEAFEKMVSLLSVLLSMQGAVDINRLCEEMLDNRATLQAIASE 3924
TR|Q692E6|Q692E6_CVHSA         WAQCVQLHNDILLAKDTTEAFEKMVSLLSVLLSMQGAVDINRLCEEMLDNRATLQAIASE 3924
TR|A0A0K1YZY7|A0A0K1YZY7_CVHSA WAQCVQLHNDILLAKDTTAAFEKMVSLLSVLLSMQGAVDISKLCEEMLDNRATLQAIASE 3924
SP|P0C6W2|R1AB_BCHK3           WAQCVQLHNDILLAKDTTEAFEKMVSLLSVLLSMQGAVDINKLCEEMLDNRATLQAIASE 3918
SP|P0C6W6|R1AB_BCRP3           WAQCVQLHNDILLAKDTTEAFEKMVSLLSVLLSMQGAVDINKLCEEMLDNRATLQAIASE 3922
SP|P0C6V9|R1AB_BC279           WAQCVQLHNDILLAKDTTEAFEKMVSLLSVLLSMQGAVDINKLCEEMLDNRATLQAIASE 3930
TR|A0A0U1WHI4|A0A0U1WHI4_CVHSA WAQCVQLHNDILLAKDTTEAFEKMVSLLSVLLSMQGAVDINKLCEEMLDNRATLQAIASE 3919
TR|A0A0U1WHG0|A0A0U1WHG0_CVHSA WARCVQLHNDILLAKDTTEAFEKMVSLLSVLLSMQGAVDINKLCEEMLDNRATLQAIASE 3919
TR|A0A166ZL34|A0A166ZL34_9NIDO WARCVQLHNDILLAKDTTEAFEKMVSLLSVLLSMQGAVDINKLCEEMLDNRATLQAIASE 3726
TR|R9QTB2|R9QTB2_CVHSA         WAQCVQLHNDILLAKDTTEAFEKMVSLLSVLLSMQGAVDINKLCEEMLDNRATLQAIASE 3916
TR|R9QTH2|R9QTH2_CVHSA         WAQCVQLHNDILLAKDTTEAFEKMVSLLSVLLSMQGAVDINKLCEEMLDNRATLQAIASE 3925
SP|P0C6U8|R1A_CVHSA            WAQCVQLHNDILLAKDTTEAFEKMVSLLSVLLSMQGAVDINRLCEEMLDNRATLQAIASE 3924
TR|Q6JH47|Q6JH47_CVHSA         WAQCVQLHNDILLAKDTTEAFEKMVSLLSVLLSMQGAVDINRLCEEMLDNRATLQAIASE 3924
TR|Q692E5|Q692E5_CVHSA         WAQCVQLHNDILLAKDTTEAFEKMVSLLSVLLSMQGAVDINRLCEEMLDNRATLQAIASE 3924
SP|P0C6F8|R1A_BCHK3            WAQCVQLHNDILLAKDTTEAFEKMVSLLSVLLSMQGAVDINKLCEEMLDNRATLQAIASE 3918
TR|A0A0K1Z0N1|A0A0K1Z0N1_CVHSA WAQCVQLHNDILLAKDTTAAFEKMVSLLSVLLSMQGAVDISKLCEEMLDNRATLQAIASE 3924
SP|P0C6F5|R1A_BC279            WAQCVQLHNDILLAKDTTEAFEKMVSLLSVLLSMQGAVDINKLCEEMLDNRATLQAIASE 3930
SP|P0C6T7|R1A_BCRP3            WAQCVQLHNDILLAKDTTEAFEKMVSLLSVLLSMQGAVDINKLCEEMLDNRATLQAIASE 3922
                               **:*************** *********************.:******************

QHN73794                       FSSLPSYAAFATAQEAYEQAVANGDSEVVLKKLKKSLNVAKSEFDRDAAMQRKLEKMADQ 4007
SP|P0C6X7|R1AB_CVHSA           FSSLPSYAAYATAQEAYEQAVANGDSEVVLKKLKKSLNVAKSEFDRDAAMQRKLEKMADQ 3984
TR|Q6UZF5|Q6UZF5_CVHSA         FSSLPSYAAYATAQEAYEQAVANGDSEVVLKKLKKSLNVAKSEFDRDAAMQRKLEKMADQ 3984
TR|Q6UZF1|Q6UZF1_CVHSA         FSSLPSYAAYATAQEAYEQAVANGDSEVVLKKLKKSLNVAKSEFDRDAAMQRKLEKMADQ 3984
TR|Q6JH48|Q6JH48_CVHSA         FSSLPSYAAYATAQEAYEQAVANGDSEVVLKKLKKSLNVAKSEFDRDAAMQRKLEKMADQ 3984
TR|Q692E6|Q692E6_CVHSA         FSSLPSYAAYATAQEAYEQAVANGDSEVVLKKLKKSLNVAKSEFDRDAAMQRKLEKMADQ 3984
TR|A0A0K1YZY7|A0A0K1YZY7_CVHSA FSSLPSYAAYATAQEAYEQAVANGDSEVVLKKLKKSLNVAKSEFDRDAAMQRKLEKMADQ 3984
SP|P0C6W2|R1AB_BCHK3           FSSLPSYAAYATAQEAYEQAVSNGDSEVVLKKLKKSLNVAKSEFDHDAAMQRKLEKMADQ 3978
SP|P0C6W6|R1AB_BCRP3           FSSLPSYAAYATAQEAYEQAVANGDSEVVLKKLKKSLNVAKSEFDRNAAMQRKLEKMADQ 3982
SP|P0C6V9|R1AB_BC279           FSSLPSYAAYATAQEAYEQAVANGDSEVVLKKLKKSLNVAKSEFDRDAAMQRKLEKMADQ 3990
TR|A0A0U1WHI4|A0A0U1WHI4_CVHSA FSSLPSYAAYATAQEAYGQAVANGDSEVVLKKLKKSLNVAKSEFDRDAAMQRKLEKMADQ 3979
TR|A0A0U1WHG0|A0A0U1WHG0_CVHSA FSSLPSYAAYATAQEAYEQAVANGDSEVILKKLKKSLNVAKSEFDRDAAMQRKLEKMADQ 3979
TR|A0A166ZL34|A0A166ZL34_9NIDO FSSLPSYAAYATAQEAYEQAVANGDSEVILKKLKKSLNVAKSEFDRDAAMQRKLEKMADQ 3786
TR|R9QTB2|R9QTB2_CVHSA         FSSLPSYAAYATAQEAYEQAVANGDSEVVLKKLKKSLNVAKSEFDRDAAMQRKLEKMADQ 3976
TR|R9QTH2|R9QTH2_CVHSA         FSSLPSYAAYATAQEAYEQAVANGDSEVVLKKLKKCLNVAKSEFDRDAAMQRKLEKMADQ 3985
SP|P0C6U8|R1A_CVHSA            FSSLPSYAAYATAQEAYEQAVANGDSEVVLKKLKKSLNVAKSEFDRDAAMQRKLEKMADQ 3984
TR|Q6JH47|Q6JH47_CVHSA         FSSLPSYAAYATAQEAYEQAVANGDSEVVLKKLKKSLNVAKSEFDRDAAMQRKLEKMADQ 3984
TR|Q692E5|Q692E5_CVHSA         FSSLPSYAAYATAQEAYEQAVANGDSEVVLKKLKKSLNVAKSEFDRDAAMQRKLEKMADQ 3984
SP|P0C6F8|R1A_BCHK3            FSSLPSYAAYATAQEAYEQAVSNGDSEVVLKKLKKSLNVAKSEFDHDAAMQRKLEKMADQ 3978
TR|A0A0K1Z0N1|A0A0K1Z0N1_CVHSA FSSLPSYAAYATAQEAYEQAVANGDSEVVLKKLKKSLNVAKSEFDRDAAMQRKLEKMADQ 3984
SP|P0C6F5|R1A_BC279            FSSLPSYAAYATAQEAYEQAVANGDSEVVLKKLKKSLNVAKSEFDRDAAMQRKLEKMADQ 3990
SP|P0C6T7|R1A_BCRP3            FSSLPSYAAYATAQEAYEQAVANGDSEVVLKKLKKSLNVAKSEFDRNAAMQRKLEKMADQ 3982
                               *********:******* ***:******:******.*********::*************

QHN73794                       AMTQMYKQARSEDKRAKVTSAMQTMLFTMLRKLDNDALNNIINNARDGCVPLNIIPLTTA 4067
SP|P0C6X7|R1AB_CVHSA           AMTQMYKQARSEDKRAKVTSAMQTMLFTMLRKLDNDALNNIINNARDGCVPLNIIPLTTA 4044
TR|Q6UZF5|Q6UZF5_CVHSA         AMTQMYKQARSEDKRAKVTSAMQTMLFTMLRKLDNDALNNIINNARDGCVPLNIIPLTTA 4044
TR|Q6UZF1|Q6UZF1_CVHSA         AMTQMYKQARSEDKRAKVTSAMQTMLFTMLRKLDNDALNNIINNARDGCVPLNIIPLTTA 4044
TR|Q6JH48|Q6JH48_CVHSA         AMTQMYKQARSEDKRAKVTSAMQTMLFTMLRKLDNDALNNIINNARDGCVPLNIIPLTTA 4044
TR|Q692E6|Q692E6_CVHSA         AMTQMYKQARSEDKRAKVTSAMQTMLFTMLRKLDNDALNNIINNARDGCVPLNIIPLTTA 4044
TR|A0A0K1YZY7|A0A0K1YZY7_CVHSA AMTQMYKQARSEDKRAKVTSAMQTMLFTMLRKLDNDALNNIINNARDGCVPLNIIPLTTA 4044
SP|P0C6W2|R1AB_BCHK3           AMTQMYKQARSEDKRAKVTSAMQTMLFTMLRKLDNDALNNIINNARDGCVPLNIIPLTTA 4038
SP|P0C6W6|R1AB_BCRP3           AMTQMYKQARSEDKRAKVTSAMQTMLFTMLRKLDNDALNNIINNARDGCVPLNIIPLTTA 4042
SP|P0C6V9|R1AB_BC279           AMTQMYKQARSEDKRAKVTSAMQTMLFTMLRKLDNDALNNIINNARDGCVPLNIIPLTTA 4050
TR|A0A0U1WHI4|A0A0U1WHI4_CVHSA AMTQMYKQARSEDKRAKVTSAMQTMLFTMLRKLDNDALNNIINNARDGCVPLNIIPLTTA 4039
TR|A0A0U1WHG0|A0A0U1WHG0_CVHSA AMTQMYKQARSEDKRAKVTSAMQTMLFTMLRKLDNDALNNIINNARDGCVPLNIIPLTTA 4039
TR|A0A166ZL34|A0A166ZL34_9NIDO AMTQMYKQARSEDKRAKVTSAMQTMLFTMLRKLDNDALNNIINNARDGCVPLNIIPLTTA 3846
TR|R9QTB2|R9QTB2_CVHSA         AMTQMYKQARSEDKRAKVTSAMQTMLFTMLRKLDNDALNNIINNARDGCVPLNIIPLTTA 4036
TR|R9QTH2|R9QTH2_CVHSA         AMTQMYKQARSEDKRAKVTSAMQTMLFTMLRKLDNDALNNIINNARDGCVPLNIIPLTTA 4045
SP|P0C6U8|R1A_CVHSA            AMTQMYKQARSEDKRAKVTSAMQTMLFTMLRKLDNDALNNIINNARDGCVPLNIIPLTTA 4044
TR|Q6JH47|Q6JH47_CVHSA         AMTQMYKQARSEDKRAKVTSAMQTMLFTMLRKLDNDALNNIINNARDGCVPLNIIPLTTA 4044
TR|Q692E5|Q692E5_CVHSA         AMTQMYKQARSEDKRAKVTSAMQTMLFTMLRKLDNDALNNIINNARDGCVPLNIIPLTTA 4044
SP|P0C6F8|R1A_BCHK3            AMTQMYKQARSEDKRAKVTSAMQTMLFTMLRKLDNDALNNIINNARDGCVPLNIIPLTTA 4038
TR|A0A0K1Z0N1|A0A0K1Z0N1_CVHSA AMTQMYKQARSEDKRAKVTSAMQTMLFTMLRKLDNDALNNIINNARDGCVPLNIIPLTTA 4044
SP|P0C6F5|R1A_BC279            AMTQMYKQARSEDKRAKVTSAMQTMLFTMLRKLDNDALNNIINNARDGCVPLNIIPLTTA 4050
SP|P0C6T7|R1A_BCRP3            AMTQMYKQARSEDKRAKVTSAMQTMLFTMLRKLDNDALNNIINNARDGCVPLNIIPLTTA 4042
                               ************************************************************

QHN73794                       AKLMVVIPDYNTYKNTCDGTTFTYASALWEIQQVVDADSKIVQLSEISMDNSPNLAWPLI 4127
SP|P0C6X7|R1AB_CVHSA           AKLMVVVPDYGTYKNTCDGNTFTYASALWEIQQVVDADSKIVQLSEINMDNSPNLAWPLI 4104
TR|Q6UZF5|Q6UZF5_CVHSA         AKLMVVVPDYGTYKNTCDGNTFTYASALWEIQQVVDADSKIVQLSEINMDNSPNLAWPLI 4104
TR|Q6UZF1|Q6UZF1_CVHSA         AKLMVVVPDYGTYKNTCDGNTFTYASALWEIQQVVDADSKIVQLSEINMDNSPNLAWPLI 4104
TR|Q6JH48|Q6JH48_CVHSA         AKLMVVVPDYGTYKNTCDGNTFTYASALWEIQQVVDADSKIVQLSEINMDNSPNLAWPLI 4104
TR|Q692E6|Q692E6_CVHSA         AKLMVVVPDYGTYKNTCDGNTFTYASALWEIQQVVDADSKIVQLSEINMDNSPNLAWPLI 4104
TR|A0A0K1YZY7|A0A0K1YZY7_CVHSA AKLMVVVPDYGTYKNTCDGNTFTYASALWEIQQVVDADSKIIQLSEINMDNSPNLAWPLI 4104
SP|P0C6W2|R1AB_BCHK3           AKLMVVVPDYGTYKNTCDGNTFTYASALWEIQQVVDADSKIVQLSEINMDNSPNLAWPLI 4098
SP|P0C6W6|R1AB_BCRP3           AKLMVVVPDYGTYKNTCDGNTFTYASALWEIQQVVDADSKIVQLSEINMENSSNLAWPLI 4102
SP|P0C6V9|R1AB_BC279           AKLMVVVPDYGTYKNTCDGNTFTYASALWEIQQVVDADSKIVQLSEINMDNSQNLAWPLI 4110
TR|A0A0U1WHI4|A0A0U1WHI4_CVHSA AKLMVVVPDYGTYKNTCDGNTFTYASALWEIQQVVDADSKIVPLSEINMDNSPNLAWPLI 4099
TR|A0A0U1WHG0|A0A0U1WHG0_CVHSA AKLMVVVPDYGTYKNTCDGNTFTYASALWEIQQVVDADSKIVPLSEINMDNSPNLAWPLI 4099
TR|A0A166ZL34|A0A166ZL34_9NIDO AKLMVVVPDYGTYKNTCDGNTFTYASALWEIQQVVDADSKIVPLSEINMDNSPNLAWPLI 3906
TR|R9QTB2|R9QTB2_CVHSA         AKLMVVVPDYGTYKNTCDGNTFTYASALWEIQQVVDADSKIVQLSEINMDNSPNLAWPLI 4096
TR|R9QTH2|R9QTH2_CVHSA         AKLMVVVPDYGTYKNTCDGNTFTYASALWEIQQVVDADSKIVQLSEINMDNSPNLAWPLI 4105
SP|P0C6U8|R1A_CVHSA            AKLMVVVPDYGTYKNTCDGNTFTYASALWEIQQVVDADSKIVQLSEINMDNSPNLAWPLI 4104
TR|Q6JH47|Q6JH47_CVHSA         AKLMVVVPDYGTYKNTCDGNTFTYASALWEIQQVVDADSKIVQLSEINMDNSPNLAWPLI 4104
TR|Q692E5|Q692E5_CVHSA         AKLMVVVPDYGTYKNTCDGNTFTYASALWEIQQVVDADSKIVQLSEINMDNSPNLAWPLI 4104
SP|P0C6F8|R1A_BCHK3            AKLMVVVPDYGTYKNTCDGNTFTYASALWEIQQVVDADSKIVQLSEINMDNSPNLAWPLI 4098
TR|A0A0K1Z0N1|A0A0K1Z0N1_CVHSA AKLMVVVPDYGTYKNTCDGNTFTYASALWEIQQVVDADSKIIQLSEINMDNSPNLAWPLI 4104
SP|P0C6F5|R1A_BC279            AKLMVVVPDYGTYKNTCDGNTFTYASALWEIQQVVDADSKIVQLSEINMDNSQNLAWPLI 4110
SP|P0C6T7|R1A_BCRP3            AKLMVVVPDYGTYKNTCDGNTFTYASALWEIQQVVDADSKIVQLSEINMENSSNLAWPLI 4102
                               ******:***.********.*********************: ****.*:** *******

QHN73794                       VTALRANSAVKLQNNELSPVALRQMSCAAGTTQTACTDDNALAYYNTTKGGRFVLALLSD 4187
SP|P0C6X7|R1AB_CVHSA           VTALRANSAVKLQNNELSPVALRQMSCAAGTTQTACTDDNALAYYNNSKGGRFVLALLSD 4164
TR|Q6UZF5|Q6UZF5_CVHSA         VTALRANSAVKLQNNELSPVALRQMSCAAGTTQTACTDDNALAYYNNSKGGRFVLALLSD 4164
TR|Q6UZF1|Q6UZF1_CVHSA         VTALRANSAVKLQNNELSPVALRQMSCAAGTTQTACTDDNALAYYNNSKGGRFVLALLSD 4164
TR|Q6JH48|Q6JH48_CVHSA         VTALRANSAVKLQNNELSPVALRQMSCAAGTTQTACTDDNALAYYNNSKGGRFVLALLSD 4164
TR|Q692E6|Q692E6_CVHSA         VTALRANSAVKLQNNELSPVALRQMSCAAGTTQTACTDDNALAYYNNSKGGRFVLALLSD 4164
TR|A0A0K1YZY7|A0A0K1YZY7_CVHSA VTALRANSAVKLQNNELSPVALRQMSCAAGTTQTACTDDNALAYYNNSKGGRFVLALLSD 4164
SP|P0C6W2|R1AB_BCHK3           VTALRANSAVKLQNNELSPVALRQMSCAAGTTQTACTDDNALAYYNNAKGGRFVLALLSD 4158
SP|P0C6W6|R1AB_BCRP3           VTALRANSAVKLQNNELSPVALRQMSCAAGTTQTACTDDNALAYYNNSKGGRFVLALLSD 4162
SP|P0C6V9|R1AB_BC279           VTALRANSAVKLQNNELSPVALRQMSCAAGTTQTACTDDNALAYYNNSKGGRFVLALLSD 4170
TR|A0A0U1WHI4|A0A0U1WHI4_CVHSA VTALRANSAVKLQNNELSPVALRQMSCAAGTTQTACTDDNALAYYNNSKGGRFVLALLSD 4159
TR|A0A0U1WHG0|A0A0U1WHG0_CVHSA VTALRANSAVKLQNNELSPVALRQMSCAAGTTQTACTDDNALAYYNNSKGGRFVLALLSD 4159
TR|A0A166ZL34|A0A166ZL34_9NIDO VTALRANSAVKLQNNELSPVALRQMSCAAGTTQTACTDDNALAYYNNSKGGRFVLALLSD 3966
TR|R9QTB2|R9QTB2_CVHSA         VTALRANSAVKLQNNELSPVALRQMSCAAGTTQTACTDDNALAYYNNSKGGRFVLALLSD 4156
TR|R9QTH2|R9QTH2_CVHSA         VTALRANSAVKLQNNELSPVALRQMSCAAGTTQTACTDDNALAYYNNSKGGRFVLALLSD 4165
SP|P0C6U8|R1A_CVHSA            VTALRANSAVKLQNNELSPVALRQMSCAAGTTQTACTDDNALAYYNNSKGGRFVLALLSD 4164
TR|Q6JH47|Q6JH47_CVHSA         VTALRANSAVKLQNNELSPVALRQMSCAAGTTQTACTDDNALAYYNNSKGGRFVLALLSD 4164
TR|Q692E5|Q692E5_CVHSA         VTALRANSAVKLQNNELSPVALRQMSCAAGTTQTACTDDNALAYYNNSKGGRFVLALLSD 4164
SP|P0C6F8|R1A_BCHK3            VTALRANSAVKLQNNELSPVALRQMSCAAGTTQTACTDDNALAYYNNAKGGRFVLALLSD 4158
TR|A0A0K1Z0N1|A0A0K1Z0N1_CVHSA VTALRANSAVKLQNNELSPVALRQMSCAAGTTQTACTDDNALAYYNNSKGGRFVLALLSD 4164
SP|P0C6F5|R1A_BC279            VTALRANSAVKLQNNELSPVALRQMSCAAGTTQTACTDDNALAYYNNSKGGRFVLALLSD 4170
SP|P0C6T7|R1A_BCRP3            VTALRANSAVKLQNNELSPVALRQMSCAAGTTQTACTDDNALAYYNNSKGGRFVLALLSD 4162
                               **********************************************.:************

QHN73794                       LQDLKWARFPKSDGTGTIYTELEPPCRFVTDTPKGPKVKYLYFIKGLNNLNRGMVLGSLA 4247
SP|P0C6X7|R1AB_CVHSA           HQDLKWARFPKSDGTGTIYTELEPPCRFVTDTPKGPKVKYLYFIKGLNNLNRGMVLGSLA 4224
TR|Q6UZF5|Q6UZF5_CVHSA         HQDLKWARFPKSDGTGTIYTELEPPCRFVTDTPKGPKVKYLYFIKGLNNLNRGMVLGSLA 4224
TR|Q6UZF1|Q6UZF1_CVHSA         HQDLKWARFPKSDGTGTIYTELEPPCRFVTDTPKGPKVKYLYFIKGLNNLNRGMVLGSLA 4224
TR|Q6JH48|Q6JH48_CVHSA         HQDLKWARFPKSDGTGTIYTELEPPCRFVTDTPKGPKVKYLYFIKGLNNLNRGMVLGSLA 4224
TR|Q692E6|Q692E6_CVHSA         HQDLKWARFPKSDGTGTIYTELEPPCRFVTDTPKGPKVKYLYFIKGLNNLNRGMVLGSLA 4224
TR|A0A0K1YZY7|A0A0K1YZY7_CVHSA HQDLKWARFPKSDGTGTIYTELEPPCRFVTDTPKGPKVKYLYFIKGLNNLNRGMVLGSLA 4224
SP|P0C6W2|R1AB_BCHK3           HQDLKWARFPKSDGTGTIYTELEPPCRFVTDTPKGPKVKYLYFIKGLNNLNRGMVLGSLA 4218
SP|P0C6W6|R1AB_BCRP3           HQDLKWARFPKSDGTGTIYTELEPPCRFVTDTPKGPKVKYLHFIKGLNNLNRGMVLGSLA 4222
SP|P0C6V9|R1AB_BC279           HQDLKWARFPKSDGTGTIYTELEPPCRFVTDTPRGPKVKYLYFIKGLNNLNRGMVLGSLA 4230
TR|A0A0U1WHI4|A0A0U1WHI4_CVHSA HQDLKWARFPKSDGTGTIYTELEPPCRFVTDTPKGPKVKYLYFIKGLNNLNRGMVLGSLA 4219
TR|A0A0U1WHG0|A0A0U1WHG0_CVHSA HQDLKWARFPKSDGTGTIYTELEPPCRFVTDTPKGPKVKYLYFIKGLNNLNRGMVLGSLA 4219
TR|A0A166ZL34|A0A166ZL34_9NIDO HQDLKWARFPKSDGTGTIYTELEPPCRFVTDTPKGPKVKYLYFIKGLNNLNRGMVLGSLA 4026
TR|R9QTB2|R9QTB2_CVHSA         HQDLKWARFPKSDGTGTIYTELEPPCRFVTDTPKGPKVKYLYFIKGLNNLNRGMVLGSLA 4216
TR|R9QTH2|R9QTH2_CVHSA         HQDLKWARFPKSDGSGTIYTELEPPCRFVTDTPKGPKVKYLYFIKGLNNLNRGMVLGSLA 4225
SP|P0C6U8|R1A_CVHSA            HQDLKWARFPKSDGTGTIYTELEPPCRFVTDTPKGPKVKYLYFIKGLNNLNRGMVLGSLA 4224
TR|Q6JH47|Q6JH47_CVHSA         HQDLKWARFPKSDGTGTIYTELEPPCRFVTDTPKGPKVKYLYFIKGLNNLNRGMVLGSLA 4224
TR|Q692E5|Q692E5_CVHSA         HQDLKWARFPKSDGTGTIYTELEPPCRFVTDTPKGPKVKYLYFIKGLNNLNRGMVLGSLA 4224
SP|P0C6F8|R1A_BCHK3            HQDLKWARFPKSDGTGTIYTELEPPCRFVTDTPKGPKVKYLYFIKGLNNLNRGMVLGSLA 4218
TR|A0A0K1Z0N1|A0A0K1Z0N1_CVHSA HQDLKWARFPKSDGTGTIYTELEPPCRFVTDTPKGPKVKYLYFIKGLNNLNRGMVLGSLA 4224
SP|P0C6F5|R1A_BC279            HQDLKWARFPKSDGTGTIYTELEPPCRFVTDTPRGPKVKYLYFIKGLNNLNRGMVLGSLA 4230
SP|P0C6T7|R1A_BCRP3            HQDLKWARFPKSDGTGTIYTELEPPCRFVTDTPKGPKVKYLHFIKGLNNLNRGMVLGSLA 4222
                                *************:******************:*******:******************

QHN73794                       ATVRLQAGNATEVPANSTVLSFCAFAVDAAKAYKDYLASGGQPITNCVKMLCTHTGTGQA 4307
SP|P0C6X7|R1AB_CVHSA           ATVRLQAGNATEVPANSTVLSFCAFAVDPAKAYKDYLASGGQPITNCVKMLCTHTGTGQA 4284
TR|Q6UZF5|Q6UZF5_CVHSA         ATVRLQAGNATEVPANSTVLSFCAFAVDPAKAYKDYLASGGQPITNCVKMLCTHTGTGQA 4284
TR|Q6UZF1|Q6UZF1_CVHSA         ATVRLQAGNATEVPANSTVLSFCAFAVDPAKAYKDYLASGGQPITNCVKMLCTHTGTGQA 4284
TR|Q6JH48|Q6JH48_CVHSA         ATVRLQAGNATEVPANSTVLSFCAFAVDPAKAYKDYLASGGQPITNCVKMLCTHTGTGQA 4284
TR|Q692E6|Q692E6_CVHSA         ATVRLQAGNATEVPANSTVLSFCAFAVDPAKAYKDYLASGGQPITNCVKMLCTHTGTGQA 4284
TR|A0A0K1YZY7|A0A0K1YZY7_CVHSA ATVRLQAGNATEVPANSTVLSFCAFAVDPAKAYKDYLASGGQPITNCVKMLCTHTGTGQA 4284
SP|P0C6W2|R1AB_BCHK3           ATVRLQAGNATEVPANSTVLSFCAFAVDPAKAYKDYLASGGQPITNCVKMLCTHTGTGQA 4278
SP|P0C6W6|R1AB_BCRP3           ATVRLQAGNATEVPANSTVLSFCAFAVDPAKAYKDYLASGGQPITNCVKMLCTHTGTGQA 4282
SP|P0C6V9|R1AB_BC279           ATVRLQAGNATEVPANSAVLSFCAFAVDPAKAYKDYLASGGQPITNCVKMLCTHTGTGQA 4290
TR|A0A0U1WHI4|A0A0U1WHI4_CVHSA ATVRLQAGNATEVPANSTVLSFCAFAVDPAKAYKDYLSSGGQPITNCVKMLCTHTGTGQA 4279
TR|A0A0U1WHG0|A0A0U1WHG0_CVHSA ATVRLQAGNATEVPANSTVLSFCAFAVDPAKAYKDYLSSGGQPITNCVKMLCTHTGTGQA 4279
TR|A0A166ZL34|A0A166ZL34_9NIDO ATVRLQAGNATEVPANSTVLSFCAFAVDPAKAYKDYLSSGGQPITNCVKMLCTHTGTGQA 4086
TR|R9QTB2|R9QTB2_CVHSA         ATVRLQAGNATEVPANSTVLSFCAFAVDPAKAYKDYLASGGQPITNCVKMLCTHTGTGQA 4276
TR|R9QTH2|R9QTH2_CVHSA         ATVRLQAGNATEVPANSTVLSFCAFAVDPAKAYKDYLASGGQPITNCVKMLCTHTGTGQA 4285
SP|P0C6U8|R1A_CVHSA            ATVRLQAGNATEVPANSTVLSFCAFAVDPAKAYKDYLASGGQPITNCVKMLCTHTGTGQA 4284
TR|Q6JH47|Q6JH47_CVHSA         ATVRLQAGNATEVPANSTVLSFCAFAVDPAKAYKDYLASGGQPITNCVKMLCTHTGTGQA 4284
TR|Q692E5|Q692E5_CVHSA         ATVRLQAGNATEVPANSTVLSFCAFAVDPAKAYKDYLASGGQPITNCVKMLCTHTGTGQA 4284
SP|P0C6F8|R1A_BCHK3            ATVRLQAGNATEVPANSTVLSFCAFAVDPAKAYKDYLASGGQPITNCVKMLCTHTGTGQA 4278
TR|A0A0K1Z0N1|A0A0K1Z0N1_CVHSA ATVRLQAGNATEVPANSTVLSFCAFAVDPAKAYKDYLASGGQPITNCVKMLCTHTGTGQA 4284
SP|P0C6F5|R1A_BC279            ATVRLQAGNATEVPANSAVLSFCAFAVDPAKAYKDYLASGGQPITNCVKMLCTHTGTGQA 4290
SP|P0C6T7|R1A_BCRP3            ATVRLQAGNATEVPANSTVLSFCAFAVDPAKAYKDYLASGGQPITNCVKMLCTHTGTGQA 4282
                               *****************:********** ********:**********************

QHN73794                       ITVTPEANMDQESFGGASCCLYCRCHIDHPNPKGFCDLKGKYVQIPTTCANDPVGFTLKN 4367
SP|P0C6X7|R1AB_CVHSA           ITVTPEANMDQESFGGASCCLYCRCHIDHPNPKGFCDLKGKYVQIPTTCANDPVGFTLRN 4344
TR|Q6UZF5|Q6UZF5_CVHSA         ITVTPEANMDQESFGGASCCLYCRCHIDHPNPKGFCDLKGKYVQIPTTCANDPVGFTLRN 4344
TR|Q6UZF1|Q6UZF1_CVHSA         ITVTPEANMDQESFGGASCCLYCRCHIDHPNPKGFCDLKGKYVQIPTTCANDPVGFTLRN 4344
TR|Q6JH48|Q6JH48_CVHSA         ITVTPEANMDQESFGGASCCLYCRCHIDHPNPKGFCDLKGKYVQIPTTCANDPVGFTLRN 4344
TR|Q692E6|Q692E6_CVHSA         ITVTPEANMDQESFGGASCCLYCRCHIDHPNPKGFCDLKGKYVQIPTTCANDPVGFTLRN 4344
TR|A0A0K1YZY7|A0A0K1YZY7_CVHSA ITVTPEANMDQESFGGASCCLYCRCHIDHPNPKGFCDLKGKYIQIPTTCANDPVGFTLRN 4344
SP|P0C6W2|R1AB_BCHK3           ITVTPEANMDQESFGGASCCLYCRCHIDHPNPKGFCDLKGKYVQIPTTCANDPVGFTLRN 4338
SP|P0C6W6|R1AB_BCRP3           ITVTPEANMDQESFGGASCCLYCRCHIDHPNPKGFCDLKGKYVQIPTTCANDPVGFTLRN 4342
SP|P0C6V9|R1AB_BC279           ITVTPEANMDQESFGGASCCLYCRCHIDHPNPKGFCDLKGKYVQIPATCANDPVGFTLKN 4350
TR|A0A0U1WHI4|A0A0U1WHI4_CVHSA ITVTPEANMDQESFGGASCCLYCRCHIDHPNPKGFCDLKGKYVQIPTTCANDPVGFTLRN 4339
TR|A0A0U1WHG0|A0A0U1WHG0_CVHSA ITVTPEANMDQESFGGASCCLYCRCHIDHPNPKGFCDLKGKYVQIPTTCANDPVGFTLRN 4339
TR|A0A166ZL34|A0A166ZL34_9NIDO ITVTPEANMDQESFGGASCCLYCRCHIDHPNPKGFCDLKGKYVQIPTTCANDPVGFTLRN 4146
TR|R9QTB2|R9QTB2_CVHSA         ITVTPEANMDQESFGGASCCLYCRCHIDHPNPKGFCDLKGKYVQIPTTCANDPVGFTLRN 4336
TR|R9QTH2|R9QTH2_CVHSA         ITVTPEANMDQESFGGASCCLYCRCHIDHPNPKGFCDLKGKYVQIPTTCANDPVGFTLRN 4345
SP|P0C6U8|R1A_CVHSA            ITVTPEANMDQESFGGASCCLYCRCHIDHPNPKGFCDLKGKYVQIPTTCANDPVGFTLRN 4344
TR|Q6JH47|Q6JH47_CVHSA         ITVTPEANMDQESFGGASCCLYCRCHIDHPNPKGFCDLKGKYVQIPTTCANDPVGFTLRN 4344
TR|Q692E5|Q692E5_CVHSA         ITVTPEANMDQESFGGASCCLYCRCHIDHPNPKGFCDLKGKYVQIPTTCANDPVGFTLRN 4344
SP|P0C6F8|R1A_BCHK3            ITVTPEANMDQESFGGASCCLYCRCHIDHPNPKGFCDLKGKYVQIPTTCANDPVGFTLRN 4338
TR|A0A0K1Z0N1|A0A0K1Z0N1_CVHSA ITVTPEANMDQESFGGASCCLYCRCHIDHPNPKGFCDLKGKYIQIPTTCANDPVGFTLRN 4344
SP|P0C6F5|R1A_BC279            ITVTPEANMDQESFGGASCCLYCRCHIDHPNPKGFCDLKGKYVQIPATCANDPVGFTLKN 4350
SP|P0C6T7|R1A_BCRP3            ITVTPEANMDQESFGGASCCLYCRCHIDHPNPKGFCDLKGKYVQIPTTCANDPVGFTLRN 4342
                               ******************************************:***:***********:*

QHN73794                       TVCTVCGMWKGYGCSCDQLREPMLQSADAQSFLNRVCGVSAARLTPCGTGTSTDVVYRAF 4427
SP|P0C6X7|R1AB_CVHSA           TVCTVCGMWKGYGCSCDQLREPLMQSADASTFLNRVCGVSAARLTPCGTGTSTDVVYRAF 4404
TR|Q6UZF5|Q6UZF5_CVHSA         TVCTVCGMWKGYGCSCDQLREPLMQSADASTFLNRVCGVSAARLTPCGTGTSTDVVYRAF 4404
TR|Q6UZF1|Q6UZF1_CVHSA         TVCTVCGMWKGYGCSCDQLREPLMQSADASTFLNRVCGVSAARLTPCGTGTSTDVVYRAF 4404
TR|Q6JH48|Q6JH48_CVHSA         TVCTVCGMWKGYGCSCDQLREPLMQSADASTFLNRVCGVSAARLTPCGTGTSTDVVYRAF 4404
TR|Q692E6|Q692E6_CVHSA         TVCTVCGMWKGYGCSCDQLREPLMQSADASTFFKRVCGVSAARLTPCGTGTSTDVVYRAF 4404
TR|A0A0K1YZY7|A0A0K1YZY7_CVHSA TVCTVCGMWKGYGCSCDQLREPMMQSADASTFLNRVCGVSAARLTPCGTGISTDVVYRAF 4404
SP|P0C6W2|R1AB_BCHK3           TVCTVCGMWKGYGCSCDQLREPMMQSADASTFLNRVCGVSAARLTPCGTGTSTDVVYRAF 4398
SP|P0C6W6|R1AB_BCRP3           TVCTVCGMWKGYGCSCDQLREPMMQSADASTFLNRVCGVSAARLTPCGTGISTDVVYRAF 4402
SP|P0C6V9|R1AB_BC279           TVCTVCGTWKGYGCSCDQLREPMMQSADASTFLNRVCGVSAARLTPCGTGTSTDVVYRAF 4410
TR|A0A0U1WHI4|A0A0U1WHI4_CVHSA TVCTVCGMWKGYGCSCDQLREPMMQSADASAFLNRVCGVSAARLTPCGTGTSTDVVYRAF 4399
TR|A0A0U1WHG0|A0A0U1WHG0_CVHSA TVCTVCGMWKGYGCSCDQLREPMMQSADASPFLNRVCGVSAARLTPCGTGTSTDVVYRAF 4399
TR|A0A166ZL34|A0A166ZL34_9NIDO TVCTVCGMWKGYGCSCDQLREPMMQSADASPFLNRVCGVSAARLTPCGTGTSTDVVYRAF 4206
TR|R9QTB2|R9QTB2_CVHSA         TVCTVCGMWKGYGCSCDQLREPMMQSADASTFLNGFAV---------------------- 4374
TR|R9QTH2|R9QTH2_CVHSA         TVCTVCGMWKGYGCSCDQLREPMMQSADASTFLNGFAV---------------------- 4383
SP|P0C6U8|R1A_CVHSA            TVCTVCGMWKGYGCSCDQLREPLMQSADASTFLNGFAV---------------------- 4382
TR|Q6JH47|Q6JH47_CVHSA         TVCTVCGMWKGYGCSCDQLREPLMQSADASTFLNGFAV---------------------- 4382
TR|Q692E5|Q692E5_CVHSA         TVCTVCGMWKGYGCSCDQLREPLMQSADASTFLNGFAV---------------------- 4382
SP|P0C6F8|R1A_BCHK3            TVCTVCGMWKGYGCSCDQLREPMMQSADASTFLNGFAV---------------------- 4376
TR|A0A0K1Z0N1|A0A0K1Z0N1_CVHSA TVCTVCGMWKGYGCSCDQLREPMMQSADASTFLNGFAV---------------------- 4382
SP|P0C6F5|R1A_BC279            TVCTVCGTWKGYGCSCDQLREPMMQSADASTFLNGFAV---------------------- 4388
SP|P0C6T7|R1A_BCRP3            TVCTVCGMWKGYGCSCDQLREPMMQSADASTFLNGFAV---------------------- 4380
                               ******* **************::*****. *:: ..                       

QHN73794                       DIYNDKVAGFAKFLKTNCCRFQEKDEDDNLIDSYFVVKRHTFSNYQHEETIYNLLKDCPA 4487
SP|P0C6X7|R1AB_CVHSA           DIYNEKVAGFAKFLKTNCCRFQEKDEEGNLLDSYFVVKRHTMSNYQHEETIYNLVKDCPA 4464
TR|Q6UZF5|Q6UZF5_CVHSA         DIYNEKVAGFAKFLKTNCCRFQEKDEEGNLLDSYFVVKRHTMSNYQHEETIYNLVKDCPA 4464
TR|Q6UZF1|Q6UZF1_CVHSA         DIYNEKVAGFAKFLKTNCCRFQEKDEEGNLLDSYFVVKRHTMSNYQHEETIYNLVKDCPA 4464
TR|Q6JH48|Q6JH48_CVHSA         DIYNEKVAGFAKFLKTNCCRFQEKDEEGNLLDSYFVVKRHTMSNYQHEETIYNLVKDCPA 4464
TR|Q692E6|Q692E6_CVHSA         DIYNEKVAGFAKFLKTNCCRFQEKDEEGNLLDSYFVVKRHTMSNYQHEETIYNLVKDCPA 4464
TR|A0A0K1YZY7|A0A0K1YZY7_CVHSA DIYNEKVAGFAKFLKTNCCRFQEKDEEGNLLDSYFVVKRHTMSNYQHEETIYNLVKDCPA 4464
SP|P0C6W2|R1AB_BCHK3           DIYNEKVAGFAKFLKTNCCRFQEKDEEGNLLDSYFVVKRHTMSNYQHEETIYNLIKECPA 4458
SP|P0C6W6|R1AB_BCRP3           DIYNEKVAGFAKFLKTNCCRFQEKDEEGNLLDSYFVVKRHTMSNYQHEETIYNLVKDCPA 4462
SP|P0C6V9|R1AB_BC279           DIYNERVAGFAKFLKTNCCRFQEKDEEGNLLDSYFVVKRHTMSNYQHEETIYNLVKECPA 4470
TR|A0A0U1WHI4|A0A0U1WHI4_CVHSA DIYNEKVAGFAKFLKTNCCRFQEKDEEGNLIDSYFVVKRHTMSNYQHEEAIYNLLKECPA 4459
TR|A0A0U1WHG0|A0A0U1WHG0_CVHSA DIYNEKVAGFAKFLKTNCCRFQEMDEDGNLIDSYFVVKRHTMSNYQHEEAIYNLLKECPA 4459
TR|A0A166ZL34|A0A166ZL34_9NIDO DIYNEKVAGFAKFLKTNCCRFQEMDEDGNLIDSYFVVKRHTMSNYQHEEAIYNLLKECPA 4266
TR|R9QTB2|R9QTB2_CVHSA         ------------------------------------------------------------
TR|R9QTH2|R9QTH2_CVHSA         ------------------------------------------------------------
SP|P0C6U8|R1A_CVHSA            ------------------------------------------------------------
TR|Q6JH47|Q6JH47_CVHSA         ------------------------------------------------------------
TR|Q692E5|Q692E5_CVHSA         ------------------------------------------------------------
SP|P0C6F8|R1A_BCHK3            ------------------------------------------------------------
TR|A0A0K1Z0N1|A0A0K1Z0N1_CVHSA ------------------------------------------------------------
SP|P0C6F5|R1A_BC279            ------------------------------------------------------------
SP|P0C6T7|R1A_BCRP3            ------------------------------------------------------------
                                                                                           

QHN73794                       VAKHDFFKFRIDGDMVPHISRQRLTKYTMADLVYALRHFDEGNCDTLKEILVTYNCCDDD 4547
SP|P0C6X7|R1AB_CVHSA           VAVHDFFKFRVDGDMVPHISRQRLTKYTMADLVYALRHFDEGNCDTLKEILVTYNCCDDD 4524
TR|Q6UZF5|Q6UZF5_CVHSA         VAVHDFFKFRVDGDMVPHISRQRLTKYTMADLVYALRHFDEGNCDTLKEILVTYNCCDDD 4524
TR|Q6UZF1|Q6UZF1_CVHSA         VAVHDFFKFRVDGDMVPHISRQRLTKYTMADLVYALRHFDEGNCDTLKEILVTYNCCDDD 4524
TR|Q6JH48|Q6JH48_CVHSA         VAVHDFFKFRVDGDMVPHISRQRLTKYTMADLVYALRHFDEGNCDTLKEILVTYNCCDDD 4524
TR|Q692E6|Q692E6_CVHSA         VAVHDFFKFRVDGDMVPHISRQRLTKYTMADLVYALRHFDEGNCDTLKEILVTYNCCDDD 4524
TR|A0A0K1YZY7|A0A0K1YZY7_CVHSA VAVHDFFKFRVDGDMVPHISRQRLTKYTMADLVYALRHFDEGNCDTLKEILVTYNCCDDD 4524
SP|P0C6W2|R1AB_BCHK3           VAVHDFFKFRVDGDMVPHISRQRLTKYTMADLVYALRHFDEGNCDTLKEILVTYNCCDDN 4518
SP|P0C6W6|R1AB_BCRP3           VAVHDFFKFRVDGDMVPHISRQRLTKYTMADLVYALRHFDEGNCDTLKEILVTYNCCDDD 4522
SP|P0C6V9|R1AB_BC279           VAVHDFFKFRVDGDMVPHISRQRLTKYTMADLVYALRHFDEGNCDTLKEILVTYNCCDDD 4530
TR|A0A0U1WHI4|A0A0U1WHI4_CVHSA VAVHDFFKFRVDGDMVPHISRQRLTKYTMADLVYALRHFDEGNCDTLKEILVTYNCCDDD 4519
TR|A0A0U1WHG0|A0A0U1WHG0_CVHSA VAVHDFFKFRVDGDMVPHISRQRLTKYTMADLVYALRHFDEGNCDTLKEILVTYNCCDDD 4519
TR|A0A166ZL34|A0A166ZL34_9NIDO VAVHDFFKFRVDGDMVPHISRQRLTKYTMADLVYALRHFDEGNCDTLKEILVTYNCCDDD 4326
TR|R9QTB2|R9QTB2_CVHSA         ------------------------------------------------------------
TR|R9QTH2|R9QTH2_CVHSA         ------------------------------------------------------------
SP|P0C6U8|R1A_CVHSA            ------------------------------------------------------------
TR|Q6JH47|Q6JH47_CVHSA         ------------------------------------------------------------
TR|Q692E5|Q692E5_CVHSA         ------------------------------------------------------------
SP|P0C6F8|R1A_BCHK3            ------------------------------------------------------------
TR|A0A0K1Z0N1|A0A0K1Z0N1_CVHSA ------------------------------------------------------------
SP|P0C6F5|R1A_BC279            ------------------------------------------------------------
SP|P0C6T7|R1A_BCRP3            ------------------------------------------------------------
                                                                                           

QHN73794                       YFNKKDWYDFVENPDILRVYANLGERVRQALLKTVQFCDAMRNAGIVGVLTLDNQDLNGN 4607
SP|P0C6X7|R1AB_CVHSA           YFNKKDWYDFVENPDILRVYANLGERVRQSLLKTVQFCDAMRDAGIVGVLTLDNQDLNGN 4584
TR|Q6UZF5|Q6UZF5_CVHSA         YFNKKDWYDFVENPDILRVYANLGERVRQSLLKTVQFCDAMRDAGIVGVLTLDNQDLNGN 4584
TR|Q6UZF1|Q6UZF1_CVHSA         YFNKKDWYDFVENPDILRVYANLGERVRQSLLKTVQFCDAMRDAGIVGVLTLDNQDLNGN 4584
TR|Q6JH48|Q6JH48_CVHSA         YFNKKDWYDFVENPDILRVYANLGERVRQSLLKTVQFCDAMRDAGIVGVLTLDNQDLNGN 4584
TR|Q692E6|Q692E6_CVHSA         YFNKKDWYDFVENPDILRVYANLGERVRQSLLKTVQFCDAMRDAGIVGVLTLDNQDLNGN 4584
TR|A0A0K1YZY7|A0A0K1YZY7_CVHSA YFNKKDWYDFVENPDILRVYANLGERVRQALLKTVQFCDAMRDAGIVGVLTLDNQDLNGN 4584
SP|P0C6W2|R1AB_BCHK3           YFNKKDWYDFVENPDVLRVYANLGERVRRALLKTVQFCDAMRDAGIVGVLTLDNQDLNGN 4578
SP|P0C6W6|R1AB_BCRP3           YFNKKDWYDFVENPDILRVYANLGERVRQALLKTVQFCDAMRDAGIVGVLTLDNQDLNGN 4582
SP|P0C6V9|R1AB_BC279           YFNKKDWYDFVENPDILRVYANLGERVRQALLKTVQFCDAMRDAGIVGVLTLDNQDLNGN 4590
TR|A0A0U1WHI4|A0A0U1WHI4_CVHSA YFNKKDWYDFVENPDILRVYANLGERVRQALLKTVQFCDAMRDAGIVGVLTLDNQDLNGN 4579
TR|A0A0U1WHG0|A0A0U1WHG0_CVHSA YFNKKDWYDFVENPDILRVYANLGERVRQALLKTVQFCDAMRDAGIVGVLTLDNQDLNGN 4579
TR|A0A166ZL34|A0A166ZL34_9NIDO YFNKKDWYDFVENPDILRVYANLGERVRQALLKTVQFCDAMRDAGIVGVLTLDNQDLNGN 4386
TR|R9QTB2|R9QTB2_CVHSA         ------------------------------------------------------------
TR|R9QTH2|R9QTH2_CVHSA         ------------------------------------------------------------
SP|P0C6U8|R1A_CVHSA            ------------------------------------------------------------
TR|Q6JH47|Q6JH47_CVHSA         ------------------------------------------------------------
TR|Q692E5|Q692E5_CVHSA         ------------------------------------------------------------
SP|P0C6F8|R1A_BCHK3            ------------------------------------------------------------
TR|A0A0K1Z0N1|A0A0K1Z0N1_CVHSA ------------------------------------------------------------
SP|P0C6F5|R1A_BC279            ------------------------------------------------------------
SP|P0C6T7|R1A_BCRP3            ------------------------------------------------------------
                                                                                           

QHN73794                       WYDFGDFIQTTPGSGVPVVDSYYSLLMPILTLTRALTAESHVDTDLTKPYIKWDLLKYDF 4667
SP|P0C6X7|R1AB_CVHSA           WYDFGDFVQVAPGCGVPIVDSYYSLLMPILTLTRALAAESHMDADLAKPLIKWDLLKYDF 4644
TR|Q6UZF5|Q6UZF5_CVHSA         WYDFGDFVQVAPGCGVPIVDSYYSLLMPILTLTRALAAESHMDADLAKPLIKWDLLKYDF 4644
TR|Q6UZF1|Q6UZF1_CVHSA         WYDFGDFVQVAPGCGVPIVDSYYSLLMPILTLTRALAAESHMDADLAKPLIKWDLLKYDF 4644
TR|Q6JH48|Q6JH48_CVHSA         WYDFGDFVQVAPGCGVPIVDSYYSLLMPILTLTRALAAESHMDADLAKPLIKWDLLKYDF 4644
TR|Q692E6|Q692E6_CVHSA         WYDFGDFVQVAPGCGVPIVDSYYSLLMPILTLTRALAAESHMDADLAKPLIKWDLLKYDF 4644
TR|A0A0K1YZY7|A0A0K1YZY7_CVHSA WYDFGDFVQVAPGCGVPIVDSYYSLLMPILTMTRALAAESHMDADLAKPLIKWDLLKYDF 4644
SP|P0C6W2|R1AB_BCHK3           WYDFGDFVQVAPGCGVPIVDSYYSLLMPILTLTKALAAESHMDADLAKPLVKWDLLKYDF 4638
SP|P0C6W6|R1AB_BCRP3           WYDFGDFVQVAPGCGVPIVDSYYSLLMPILTLTRALAAESHMDADLAKPLIKWDLLKYDF 4642
SP|P0C6V9|R1AB_BC279           WYDFGDFVQVAPGCGVPIVDSYYSLLMPILTLTKALAAESHMDADLAKPLIKWDLLKYDF 4650
TR|A0A0U1WHI4|A0A0U1WHI4_CVHSA WYDFGDFVQVAPGCGVPIVDSYYSLLMPILTLTRALAAESHMDADLTKPLIKWDLLKYDF 4639
TR|A0A0U1WHG0|A0A0U1WHG0_CVHSA WYDFGDFVQVTPGCGVPIVDSYYSLLMPILTLTRALAAESHMDTDLTKPLIKWDLLKYDF 4639
TR|A0A166ZL34|A0A166ZL34_9NIDO WYDFGDFVQVTPGCGVPIVDSYYSLLMPILTLTRALAAESHMDTDLTKPLIKWDLLKYDF 4446
TR|R9QTB2|R9QTB2_CVHSA         ------------------------------------------------------------
TR|R9QTH2|R9QTH2_CVHSA         ------------------------------------------------------------
SP|P0C6U8|R1A_CVHSA            ------------------------------------------------------------
TR|Q6JH47|Q6JH47_CVHSA         ------------------------------------------------------------
TR|Q692E5|Q692E5_CVHSA         ------------------------------------------------------------
SP|P0C6F8|R1A_BCHK3            ------------------------------------------------------------
TR|A0A0K1Z0N1|A0A0K1Z0N1_CVHSA ------------------------------------------------------------
SP|P0C6F5|R1A_BC279            ------------------------------------------------------------
SP|P0C6T7|R1A_BCRP3            ------------------------------------------------------------
                                                                                           

QHN73794                       TEERLKLFDRYFKYWDQTYHPNCVNCLDDRCILHCANFNVLFSTVFPPTSFGPLVRKIFV 4727
SP|P0C6X7|R1AB_CVHSA           TEERLCLFDRYFKYWDQTYHPNCINCLDDRCILHCANFNVLFSTVFPPTSFGPLVRKIFV 4704
TR|Q6UZF5|Q6UZF5_CVHSA         TEERLCLFDRYFKYWDQTYHPNCINCLDDRCILHCANFNVLFSTVFPPTSFGPLVRKIFV 4704
TR|Q6UZF1|Q6UZF1_CVHSA         TEERLCLFDRYFKYWDQTYHPNCINCLDDRCILHCANFNVLFSTVFPPTSFGPLVRKIFV 4704
TR|Q6JH48|Q6JH48_CVHSA         TEERLCLFDRYFKYWDQTYHPNCINCLDDRCILHCANFNVLFSTVFPPTSFGPLVRKIFV 4704
TR|Q692E6|Q692E6_CVHSA         TEERLCLFDRYFKYWDQTYHPNCINCLDDRCILHCANFNVLFSTVFPPTSFGPLVRKIFV 4704
TR|A0A0K1YZY7|A0A0K1YZY7_CVHSA TEERLCLFDRYFKYWDQTYHPNCINCLDDRCILHCANFNVLFSTVFPPTSFGPLVRKIFV 4704
SP|P0C6W2|R1AB_BCHK3           TEERLCLFDRYFKYWDQTYHPNCINCLDDRCILHCANFNVLFSTVFPPTSFGPLVRKIFV 4698
SP|P0C6W6|R1AB_BCRP3           TAERLCLFDRYFKYWDQTYHPNCINCLDDRCILHCANFNVLFSTVFPPTSFGPLVRKIFV 4702
SP|P0C6V9|R1AB_BC279           TEERLCLFDRYFKYWDQTYHPNCINCLDDRCILHCANFNVLFSTVFPPTSFGPLVRKIFV 4710
TR|A0A0U1WHI4|A0A0U1WHI4_CVHSA TEERLCLFDRYFKYWDQTYHPNCVNCLDDRCILHCANFNVLFSTVFPPTSFGPLVRKIFV 4699
TR|A0A0U1WHG0|A0A0U1WHG0_CVHSA TEERLCLFDRYFKYWDQTYHPNCINCLDDRCILHCANFNVLFSTVFPPTSFGPLVRKMFV 4699
TR|A0A166ZL34|A0A166ZL34_9NIDO TEERLCLFDRYFKYWDQTYHPNCINCLDDRCILHCANFNVLFSTVFPPTSFGPLVRKMFV 4506
TR|R9QTB2|R9QTB2_CVHSA         ------------------------------------------------------------
TR|R9QTH2|R9QTH2_CVHSA         ------------------------------------------------------------
SP|P0C6U8|R1A_CVHSA            ------------------------------------------------------------
TR|Q6JH47|Q6JH47_CVHSA         ------------------------------------------------------------
TR|Q692E5|Q692E5_CVHSA         ------------------------------------------------------------
SP|P0C6F8|R1A_BCHK3            ------------------------------------------------------------
TR|A0A0K1Z0N1|A0A0K1Z0N1_CVHSA ------------------------------------------------------------
SP|P0C6F5|R1A_BC279            ------------------------------------------------------------
SP|P0C6T7|R1A_BCRP3            ------------------------------------------------------------
                                                                                           

QHN73794                       DGVPFVVSTGYHFRELGVVHNQDVNLHSSRLSFKELLVYAADPAMHAASGNLLLDKRTTC 4787
SP|P0C6X7|R1AB_CVHSA           DGVPFVVSTGYHFRELGVVHNQDVNLHSSRLSFKELLVYAADPAMHAASGNLLLDKRTTC 4764
TR|Q6UZF5|Q6UZF5_CVHSA         DGVPFVVSTGYHFRELGVVHNQDVNLHSSRLSFKELLVYAADPAMHAASGNLLLDKRTTC 4764
TR|Q6UZF1|Q6UZF1_CVHSA         DGVPFVVSTGYHFRELGVVHNQDVNLHSSRLSFKELLVYAADPAMHAASGNLLLDKRTTC 4764
TR|Q6JH48|Q6JH48_CVHSA         DGVPFVVSTGYHFRELGVVHNQDVNLHSSRLSFKELLVYAADPAMHAASGNLLLDKRTTC 4764
TR|Q692E6|Q692E6_CVHSA         DGVPFVVSTGYHFRELGVVHNQDVNLHSSRLSFKELLVYAADPAMHAASGNLLLDKRTTC 4764
TR|A0A0K1YZY7|A0A0K1YZY7_CVHSA DGVPFVVSTGYHFRELGVVHNQDVNLHSSRLSFKELLVYAADPAMHAASGNLLLDKRTTC 4764
SP|P0C6W2|R1AB_BCHK3           DGVPFVVSTGYHFRELGVVHNQDVNLHSSRLSFKELLVYAADPAMHAASGNLLLDKRTTC 4758
SP|P0C6W6|R1AB_BCRP3           DGVPFVVSTGYHFRELGVVHNQDVNLHSSRLSFKELLVYAADPAMHAASGNLLLDKRTTC 4762
SP|P0C6V9|R1AB_BC279           DGVPFVVSTGYHFRELGVVHNQDVNLHSSRLSFKELLVYAADPAMHAASGNLLLDKRTTC 4770
TR|A0A0U1WHI4|A0A0U1WHI4_CVHSA DGVPFVVSTGYHFRELGVVHNQDVNLHSSRLSFKELLVYAADPAMHAASGNLLLDKRTTC 4759
TR|A0A0U1WHG0|A0A0U1WHG0_CVHSA DGVPFVVSTGYHFRELGVVHNQDVNLHSSRLSFKELLVYAADPAMHAASGNLLLDKRTTC 4759
TR|A0A166ZL34|A0A166ZL34_9NIDO DGVPFVVSTGYHFRELGVVHNQDVNLHSSRLSFKELLVYAADPAMHAASGNLLLDKRTTC 4566
TR|R9QTB2|R9QTB2_CVHSA         ------------------------------------------------------------
TR|R9QTH2|R9QTH2_CVHSA         ------------------------------------------------------------
SP|P0C6U8|R1A_CVHSA            ------------------------------------------------------------
TR|Q6JH47|Q6JH47_CVHSA         ------------------------------------------------------------
TR|Q692E5|Q692E5_CVHSA         ------------------------------------------------------------
SP|P0C6F8|R1A_BCHK3            ------------------------------------------------------------
TR|A0A0K1Z0N1|A0A0K1Z0N1_CVHSA ------------------------------------------------------------
SP|P0C6F5|R1A_BC279            ------------------------------------------------------------
SP|P0C6T7|R1A_BCRP3            ------------------------------------------------------------
                                                                                           

QHN73794                       FSVAALTNNVAFQTVKPGNFNKDFYDFAVSKGFFKEGSSVELKHFFFAQDGNAAISDYDY 4847
SP|P0C6X7|R1AB_CVHSA           FSVAALTNNVAFQTVKPGNFNKDFYDFAVSKGFFKEGSSVELKHFFFAQDGNAAISDYDY 4824
TR|Q6UZF5|Q6UZF5_CVHSA         FSVAALTNNVAFQTVKPGNFNKDFYDFAVSKGFFKEGSSVELKHFFFAQDGNAAISDYDY 4824
TR|Q6UZF1|Q6UZF1_CVHSA         FSVAALTNNVAFQTVKPGNFNKDFYDFAVSKGFFKEGSSVELKHFFFAQDGNAAISDYDY 4824
TR|Q6JH48|Q6JH48_CVHSA         FSVAALTNNVAFQTVKPGNFNKDFYDFAVSKGFFKEGSSVELKHFFFAQDGNAAISDYDY 4824
TR|Q692E6|Q692E6_CVHSA         FSVAALTNNVAFQTVKPGNFNKDFYDFAVSKGFFKEGSSVELKHFFFAQDGNAAISDYDY 4824
TR|A0A0K1YZY7|A0A0K1YZY7_CVHSA FSVAALTNNVAFQTVKPGNFNKDFYDFAVSKGFFKEGSSVELKHFFFAQDGNAAISDYDY 4824
SP|P0C6W2|R1AB_BCHK3           FSVAALTNNVAFQTVKPGNFNKDFYDFAVSKGFFKEGSSVELKHFFFAQDGNAAISDYDY 4818
SP|P0C6W6|R1AB_BCRP3           FSVAALTNNVAFQTVKPGNFNKDFYDFAVSKGFFKEGSSVELKHFFFAQDGNAAISDYDY 4822
SP|P0C6V9|R1AB_BC279           FSVAALTNNVAFQTVKPGNFNKDFYDFAVSKGFFKEGSSVELKHFFFAQDGNAAISDYDY 4830
TR|A0A0U1WHI4|A0A0U1WHI4_CVHSA FSVAALTNNVSFQTVKPGNFNKDFYDFAVSKGFFKEGSSVELKHFFFAQDGNAAISDYDY 4819
TR|A0A0U1WHG0|A0A0U1WHG0_CVHSA FSVAALTNNVSFQTVKPGNFNKDFYDFAVSKGFFKEGSSVELKHFFFAQDGNAAISDYDY 4819
TR|A0A166ZL34|A0A166ZL34_9NIDO FSVAALTNNVSFQTVKPGNFNKDFYDFAVSKGFFKEGSSVELKHFFFAQDGNAAISDYDY 4626
TR|R9QTB2|R9QTB2_CVHSA         ------------------------------------------------------------
TR|R9QTH2|R9QTH2_CVHSA         ------------------------------------------------------------
SP|P0C6U8|R1A_CVHSA            ------------------------------------------------------------
TR|Q6JH47|Q6JH47_CVHSA         ------------------------------------------------------------
TR|Q692E5|Q692E5_CVHSA         ------------------------------------------------------------
SP|P0C6F8|R1A_BCHK3            ------------------------------------------------------------
TR|A0A0K1Z0N1|A0A0K1Z0N1_CVHSA ------------------------------------------------------------
SP|P0C6F5|R1A_BC279            ------------------------------------------------------------
SP|P0C6T7|R1A_BCRP3            ------------------------------------------------------------
                                                                                           

QHN73794                       YRYNLPTMCDIRQLLFVVEVVDKYFDCYDGGCINANQVIVNNLDKSAGFPFNKWGKARLY 4907
SP|P0C6X7|R1AB_CVHSA           YRYNLPTMCDIRQLLFVVEVVDKYFDCYDGGCINANQVIVNNLDKSAGFPFNKWGKARLY 4884
TR|Q6UZF5|Q6UZF5_CVHSA         YRYNLPTMCDIRQLLFVVEVVDKYFDCYDGGCINANQVIVNNLDKSAGFPFNKWGKARLY 4884
TR|Q6UZF1|Q6UZF1_CVHSA         YRYNLPTMCDIRQLLFVVEVVDKYFDCYDGGCINANQVIVNNLDKSAGFPFNKWGKARLY 4884
TR|Q6JH48|Q6JH48_CVHSA         YRYNLPTMCDIRQLLFVVEVVDKYFDCYDGGCINANQVIVNNLDKSAGFPFNKWGKARLY 4884
TR|Q692E6|Q692E6_CVHSA         YRYNLPTMCDIRQLLFVVEVVDKYFDCYDGGCINANQVIVNNLDKSAGFPFNKWGKARLY 4884
TR|A0A0K1YZY7|A0A0K1YZY7_CVHSA YRYNLPTMCDIRQLLFVVEVVDKYFDCYDGGCINANQVIVNNLDKSAGFPFNKWGKARLY 4884
SP|P0C6W2|R1AB_BCHK3           YRYNLPTMCDIRQLLFVVEVVDKYFDCYDGGCINANQVIVNNLDKSAGFPFNKWGKARLY 4878
SP|P0C6W6|R1AB_BCRP3           YRYNLPTMCDIRQLLFVVEVVDKYFDCYDGGCINANQVIVNNLDKSAGFPFNKWGKARLY 4882
SP|P0C6V9|R1AB_BC279           YRYNLPTMCDIRQLLFVVEVVDKYFDCYDGGCINANQVIVNNLDKSAGFPFNKWGKARLY 4890
TR|A0A0U1WHI4|A0A0U1WHI4_CVHSA YRYNLPTMCDIRQLLFVVEVVDKYFDCYDGGCINANQVIVNNLDKSAGFPFNKWGKARLY 4879
TR|A0A0U1WHG0|A0A0U1WHG0_CVHSA YRYNLPTMCDIRQLLFVVEVVDKYFDCYDGGCINANQVIVNNLDKSAGFPFNKWGKARLY 4879
TR|A0A166ZL34|A0A166ZL34_9NIDO YRYNLPTMCDIRQLLFVVEVVDKYFDCYDGGCINANQVIVNNLDKSAGFPFNKWGKARLY 4686
TR|R9QTB2|R9QTB2_CVHSA         ------------------------------------------------------------
TR|R9QTH2|R9QTH2_CVHSA         ------------------------------------------------------------
SP|P0C6U8|R1A_CVHSA            ------------------------------------------------------------
TR|Q6JH47|Q6JH47_CVHSA         ------------------------------------------------------------
TR|Q692E5|Q692E5_CVHSA         ------------------------------------------------------------
SP|P0C6F8|R1A_BCHK3            ------------------------------------------------------------
TR|A0A0K1Z0N1|A0A0K1Z0N1_CVHSA ------------------------------------------------------------
SP|P0C6F5|R1A_BC279            ------------------------------------------------------------
SP|P0C6T7|R1A_BCRP3            ------------------------------------------------------------
                                                                                           

QHN73794                       YDSMSYEDQDALFAYTKRNVIPTITQMNLKYAISAKNRARTVAGVSICSTMTNRQFHQKL 4967
SP|P0C6X7|R1AB_CVHSA           YDSMSYEDQDALFAYTKRNVIPTITQMNLKYAISAKNRARTVAGVSICSTMTNRQFHQKL 4944
TR|Q6UZF5|Q6UZF5_CVHSA         YDSMSYEDQDALFAYTKRNVIPTITQMNLKYAISAKNRARTVAGVSICSTMTNRQFHQKL 4944
TR|Q6UZF1|Q6UZF1_CVHSA         YDSMSYEDQDALFAYTKRNVIPTITQMNLKYAISAKNRARTVAGVSICSTMTNRQFHQKL 4944
TR|Q6JH48|Q6JH48_CVHSA         YDSMSYEDQDALFAYTKRNVIPTITQMNLKYAISAKNRARTVAGVSICSTMTNRQFHQKL 4944
TR|Q692E6|Q692E6_CVHSA         YDSMSYEDQDALFAYTKRNVIPTITQMNLKYAISAKNRARTVAGVSICSTMTNRQFHQKL 4944
TR|A0A0K1YZY7|A0A0K1YZY7_CVHSA YDSMSYEDQDALFAYTKRNVIPTITQMNLKYAISAKNRARTVAGVSICSTMTNRQFHQKL 4944
SP|P0C6W2|R1AB_BCHK3           YDSMSYEDQDALFAYTKRNVIPTITQMNLKYAISAKNRARTVAGVSICSTMTNRQFHQKL 4938
SP|P0C6W6|R1AB_BCRP3           YDSMSYEDQDALFAYTKRNVIPTITQMNLKYAISAKNRARTVAGVSICSTMTNRQFHQKL 4942
SP|P0C6V9|R1AB_BC279           YDSMSYEDQDVLFAYTKRNVIPTITQMNLKYAISAKNRARTVAGVSICSTMTNRQFHQKL 4950
TR|A0A0U1WHI4|A0A0U1WHI4_CVHSA YDSMSYEDQDALFAYTKRNVLPTITQMNLKYAISAKNRARTVAGVSICSTMTNRQFHQKL 4939
TR|A0A0U1WHG0|A0A0U1WHG0_CVHSA YDSMSYEDQDALFAYTKRNVLPTITQMNLKYAISAKNRARTVAGVSICSTMTNRQFHQKL 4939
TR|A0A166ZL34|A0A166ZL34_9NIDO YDSMSYEDQDALFAYTKRNVLPTITQMNLKYAISAKNRARTVAGVSICSTMTNRQFHQKL 4746
TR|R9QTB2|R9QTB2_CVHSA         ------------------------------------------------------------
TR|R9QTH2|R9QTH2_CVHSA         ------------------------------------------------------------
SP|P0C6U8|R1A_CVHSA            ------------------------------------------------------------
TR|Q6JH47|Q6JH47_CVHSA         ------------------------------------------------------------
TR|Q692E5|Q692E5_CVHSA         ------------------------------------------------------------
SP|P0C6F8|R1A_BCHK3            ------------------------------------------------------------
TR|A0A0K1Z0N1|A0A0K1Z0N1_CVHSA ------------------------------------------------------------
SP|P0C6F5|R1A_BC279            ------------------------------------------------------------
SP|P0C6T7|R1A_BCRP3            ------------------------------------------------------------
                                                                                           

QHN73794                       LKSIAATRGATVVIGTSKFYGGWHNMLKTVYSDVENPHLMGWDYPKCDRAMPNMLRIMAS 5027
SP|P0C6X7|R1AB_CVHSA           LKSIAATRGATVVIGTSKFYGGWHNMLKTVYSDVETPHLMGWDYPKCDRAMPNMLRIMAS 5004
TR|Q6UZF5|Q6UZF5_CVHSA         LKSIAATRGATVVIGTSKFYGGWHNMLKTVYSDVETPHLMGWDYPKCDRAMPNMLRIMAS 5004
TR|Q6UZF1|Q6UZF1_CVHSA         LKSIAATRGATVVIGTSKFYGGWHNMLKTVYSDVETPHLMGWDYPKCDRAMPNMLRIMAS 5004
TR|Q6JH48|Q6JH48_CVHSA         LKSIAATRGATVVIGTSKFYGGWHNMLKTVYSDVETPHLMGWDYPKCDRAMPNMLRIMAS 5004
TR|Q692E6|Q692E6_CVHSA         LKSIAATRGATVVIGTSKFYGGWHNMLKTVYSDVETPHLMGWDYPKCDRAMPNMLRIMAS 5004
TR|A0A0K1YZY7|A0A0K1YZY7_CVHSA LKSIAATRGATVVIGTSKFYGGWHNMLKTVYSDVETPHLMGWDYPKCDRAMPNMLRIMAS 5004
SP|P0C6W2|R1AB_BCHK3           LKSIAATRGATVVIGTSKFYGGWHNMLKTVYSDVESPHLMGWDYPKCDRAMPNMLRIMAS 4998
SP|P0C6W6|R1AB_BCRP3           LKSIAATRGATVVIGTSKFYGGWHNMLKTVYSDVETPHLMGWDYPKCDRAMPNMLRIMAS 5002
SP|P0C6V9|R1AB_BC279           LKSIAATRGATVVIGTSKFYGGWHNMLKTVYSDVETPHLMGWDYPKCDRAMPNMLRIMAS 5010
TR|A0A0U1WHI4|A0A0U1WHI4_CVHSA LKSIAATRGATVVIGTSKFYGGWHNMLKTVYSDVETPYLMGWDYPKCDRAMPNMLRIMAF 4999
TR|A0A0U1WHG0|A0A0U1WHG0_CVHSA LKSIAATRGATVVIGTSKFYGGWHNMLKTVYSDVETPHLMGWDYPKCDRAMPNMLRIMAS 4999
TR|A0A166ZL34|A0A166ZL34_9NIDO LKSIAATRGATVVIGTSKFYGGWHNMLKTVYSDVETPHLMGWDYPKCDRAMPNMLRIMAS 4806
TR|R9QTB2|R9QTB2_CVHSA         ------------------------------------------------------------
TR|R9QTH2|R9QTH2_CVHSA         ------------------------------------------------------------
SP|P0C6U8|R1A_CVHSA            ------------------------------------------------------------
TR|Q6JH47|Q6JH47_CVHSA         ------------------------------------------------------------
TR|Q692E5|Q692E5_CVHSA         ------------------------------------------------------------
SP|P0C6F8|R1A_BCHK3            ------------------------------------------------------------
TR|A0A0K1Z0N1|A0A0K1Z0N1_CVHSA ------------------------------------------------------------
SP|P0C6F5|R1A_BC279            ------------------------------------------------------------
SP|P0C6T7|R1A_BCRP3            ------------------------------------------------------------
                                                                                           

QHN73794                       LVLARKHTTCCSLSHRFYRLANECAQVLSEMVMCGGSLYVKPGGTSSGDATTAYANSVFN 5087
SP|P0C6X7|R1AB_CVHSA           LVLARKHNTCCNLSHRFYRLANECAQVLSEMVMCGGSLYVKPGGTSSGDATTAYANSVFN 5064
TR|Q6UZF5|Q6UZF5_CVHSA         LVLARKHNTCCNLSHRFYRLANECAQVLSEMVMCGGSLYVKPGGTSSGDATTAYANSVFN 5064
TR|Q6UZF1|Q6UZF1_CVHSA         LVLARKHNTCCNLSHRFYRLANECAQVLSEMVMCGGSLYVKPGGTSSGDATTAYANSVFN 5064
TR|Q6JH48|Q6JH48_CVHSA         LVLARKHNTCCNLSHRFYRLANECAQVLSEMVMCGGSLYVKPGGTSSGDATTAYANSVFN 5064
TR|Q692E6|Q692E6_CVHSA         LVLARKHNTCCNLSHRFYRLANECAQVLSEMVMCGGSLYVKPGGTSSGDATTAYANSVFN 5064
TR|A0A0K1YZY7|A0A0K1YZY7_CVHSA LVLARKHSTCCNLSHRFYRLANECAQVLSEMVMCGGSLYVKPGGTSSGDATTAYANSVFN 5064
SP|P0C6W2|R1AB_BCHK3           LILARKHSTCCNLSHRFYRLANECAQVLSEMVMCGGSLYVKPGGTSSGDATTAYANSVFN 5058
SP|P0C6W6|R1AB_BCRP3           LVLARKHSTCCNLSHRFYRLANECAQVLSEMVMCGGSLYVKPGGTSSGDATTAYANSVFN 5062
SP|P0C6V9|R1AB_BC279           LVLARKHSTCCNLSHRFYRLANECAQVLSEMVMCGGSLYVKPGGTSSGDATTAYANSVFN 5070
TR|A0A0U1WHI4|A0A0U1WHI4_CVHSA LVFSRKHSTCCNLSHRFYRLANECAQVLSEMVMCGGSLYVKPGGTSSGDATTAYANSVFN 5059
TR|A0A0U1WHG0|A0A0U1WHG0_CVHSA LVLARKHSTCCNLSHRFYRLANECAQVLSEMVMCGGSLYVKPGGTSSGDATTAYANSVFN 5059
TR|A0A166ZL34|A0A166ZL34_9NIDO LVLARKHSTCCNLSHRFYRLANECAQVLSEMVMCGGSLYVKPGGTSSGDATTAYANSVFN 4866
TR|R9QTB2|R9QTB2_CVHSA         ------------------------------------------------------------
TR|R9QTH2|R9QTH2_CVHSA         ------------------------------------------------------------
SP|P0C6U8|R1A_CVHSA            ------------------------------------------------------------
TR|Q6JH47|Q6JH47_CVHSA         ------------------------------------------------------------
TR|Q692E5|Q692E5_CVHSA         ------------------------------------------------------------
SP|P0C6F8|R1A_BCHK3            ------------------------------------------------------------
TR|A0A0K1Z0N1|A0A0K1Z0N1_CVHSA ------------------------------------------------------------
SP|P0C6F5|R1A_BC279            ------------------------------------------------------------
SP|P0C6T7|R1A_BCRP3            ------------------------------------------------------------
                                                                                           

QHN73794                       ICQAVTANVNALLSTDGNKIADKYVRNLQHRLYECLYRNRDVDTDFVNEFYAYLRKHFSM 5147
SP|P0C6X7|R1AB_CVHSA           ICQAVTANVNALLSTDGNKIADKYVRNLQHRLYECLYRNRDVDHEFVDEFYAYLRKHFSM 5124
TR|Q6UZF5|Q6UZF5_CVHSA         ICQAVTANVNALLSTDGNKIADKYVRNLQHRLYECLYRNRDVDHEFVDEFYAYLRKHFSM 5124
TR|Q6UZF1|Q6UZF1_CVHSA         ICQAVTANVNALLSTDGNKIADKYVRNLQHRLYECLYRNRDVDHEFVDEFYAYLRKHFSM 5124
TR|Q6JH48|Q6JH48_CVHSA         ICQAVTANVNALLSTDGNKIADKYVRNLQHRLYECLYRNRDVDHEFVDEFYAYLRKHFSM 5124
TR|Q692E6|Q692E6_CVHSA         ICQAVTANVNALLSTDGNKIADKYVRNLQHRLYECLYRNRDVDHEFVDEFYAYLRKHFSM 5124
TR|A0A0K1YZY7|A0A0K1YZY7_CVHSA ICQAVTANVNALLSTDGNKIADKYVRNLQHRLYECLYRNRDVDHEFVDEFYAYLRKHFSM 5124
SP|P0C6W2|R1AB_BCHK3           ICQAVTANVNALLSTDGNKIADKYVRNLQHRLYECLYRNRDVDHEFVDEFYAYLRKHFSM 5118
SP|P0C6W6|R1AB_BCRP3           ICQAVTANVNALLSTDGNKIADKYVRNLQHRLYECLYRNRDVDHEFVGEFYAYLRKHFSM 5122
SP|P0C6V9|R1AB_BC279           ICQAVTANVNALLSTDGNKIADKYVRNLQHRLYECLYRNRDVDHEFVDEFYAYLRKHFSM 5130
TR|A0A0U1WHI4|A0A0U1WHI4_CVHSA ICQAVTANVNALLSTDGNKIADKYVRNLQHRLYECLYRNRDVDHEFVDEFYAYLRKHFSM 5119
TR|A0A0U1WHG0|A0A0U1WHG0_CVHSA ICQAVTANVNALLSTDGNKIADKYVRNIQHRLYECLYRNRDVDHEFVDEFYAYLRKHFSM 5119
TR|A0A166ZL34|A0A166ZL34_9NIDO ICQAVTANVNALLSTDGNKIADKYVRNIQHRLYECLYRNRDVDHEFVDEFYAYLRKHFSM 4926
TR|R9QTB2|R9QTB2_CVHSA         ------------------------------------------------------------
TR|R9QTH2|R9QTH2_CVHSA         ------------------------------------------------------------
SP|P0C6U8|R1A_CVHSA            ------------------------------------------------------------
TR|Q6JH47|Q6JH47_CVHSA         ------------------------------------------------------------
TR|Q692E5|Q692E5_CVHSA         ------------------------------------------------------------
SP|P0C6F8|R1A_BCHK3            ------------------------------------------------------------
TR|A0A0K1Z0N1|A0A0K1Z0N1_CVHSA ------------------------------------------------------------
SP|P0C6F5|R1A_BC279            ------------------------------------------------------------
SP|P0C6T7|R1A_BCRP3            ------------------------------------------------------------
                                                                                           

QHN73794                       MILSDDAVVCFNSTYASQGLVASIKNFKSVLYYQNNVFMSEAKCWTETDLTKGPHEFCSQ 5207
SP|P0C6X7|R1AB_CVHSA           MILSDDAVVCYNSNYAAQGLVASIKNFKAVLYYQNNVFMSEAKCWTETDLTKGPHEFCSQ 5184
TR|Q6UZF5|Q6UZF5_CVHSA         MILSDDAVVCYNSNYAAQGLVASIKNFKAVLYYQNNVFMSEAKCWTETDLTKGPHEFCSQ 5184
TR|Q6UZF1|Q6UZF1_CVHSA         MILSDDAVVCYNSNYAAQGLVASIKNFKAVLYYQNNVFMSEAKCWTETDLTKGPHEFCSQ 5184
TR|Q6JH48|Q6JH48_CVHSA         MILSDDAVVCYNSNYAAQGLVASIKNFKAVLYYQNNVFMSEAKCWTETDLTKGPHEFCSQ 5184
TR|Q692E6|Q692E6_CVHSA         MILSDDAVVCYNSNYAAQGLVASIKNFKAVLYYQNNVFMSEAKCWTETDLTKGPHEFCSQ 5184
TR|A0A0K1YZY7|A0A0K1YZY7_CVHSA MILSDDAVVCYNSNYAAQGLVASIKNFKAVLYYQNNVFMSEAKCWTETDLTKGPHEFCSQ 5184
SP|P0C6W2|R1AB_BCHK3           MILSDDAVVCYNSNYAAQGLVASIKNFKAVLYYQNNVFMSEAKCWTETDLTRGPHEFCSQ 5178
SP|P0C6W6|R1AB_BCRP3           MILSDDAVVCYNSNYAAQGLVASIKNFKAVLYYQNNVFMSEAKCWTETDLTKGPHEFCSQ 5182
SP|P0C6V9|R1AB_BC279           MILSDDAVVCYNSNYAAQGLVASIKNFKAVHYYQNNVFMSEAKCWTETDLTKGPHEFCSQ 5190
TR|A0A0U1WHI4|A0A0U1WHI4_CVHSA MILSDDAVVCYNSNYAAQGLVASIKNFKAVLYYQNNVFMSEAKCWTETDLTKGPHEFCSQ 5179
TR|A0A0U1WHG0|A0A0U1WHG0_CVHSA MILSDDAVVCYNSNYAAQGLVASIKNFKAVLYYQNNVFMSEAKCWTETDLTKGPHEFCSQ 5179
TR|A0A166ZL34|A0A166ZL34_9NIDO MILSDDAVVCYNSNYAAQGLVASIKNFKAVLYYQNNVFMSEAKCWTETDLTKGPHEFCSQ 4986
TR|R9QTB2|R9QTB2_CVHSA         ------------------------------------------------------------
TR|R9QTH2|R9QTH2_CVHSA         ------------------------------------------------------------
SP|P0C6U8|R1A_CVHSA            ------------------------------------------------------------
TR|Q6JH47|Q6JH47_CVHSA         ------------------------------------------------------------
TR|Q692E5|Q692E5_CVHSA         ------------------------------------------------------------
SP|P0C6F8|R1A_BCHK3            ------------------------------------------------------------
TR|A0A0K1Z0N1|A0A0K1Z0N1_CVHSA ------------------------------------------------------------
SP|P0C6F5|R1A_BC279            ------------------------------------------------------------
SP|P0C6T7|R1A_BCRP3            ------------------------------------------------------------
                                                                                           

QHN73794                       HTMLVKQGDDYVYLPYPDPSRILGAGCFVDDIVKTDGTLMIERFVSLAIDAYPLTKHPNQ 5267
SP|P0C6X7|R1AB_CVHSA           HTMLVKQGDDYVYLPYPDPSRILGAGCFVDDIVKTDGTLMIERFVSLAIDAYPLTKHPNQ 5244
TR|Q6UZF5|Q6UZF5_CVHSA         HTMLVKQGDDYVYLPYPDPSRILGAGCFVDDIVKTDGTLMIERFVSLAIDAYPLTKHPNQ 5244
TR|Q6UZF1|Q6UZF1_CVHSA         HTMLVKQGDDYVYLPYPDPSRILGAGCFVDDIVKTDGTLMIERFVSLAIDAYPLTKHPNQ 5244
TR|Q6JH48|Q6JH48_CVHSA         HTMLVKQGDDYVYLPYPDPSRILGAGCFVDDIVKTDGTLMIERFVSLAIDAYPLTKHPNQ 5244
TR|Q692E6|Q692E6_CVHSA         HTMLVKQGDDYVYLPYPDPSRILGAGCFVDDIVKTDGTLMIERFVSLAIDAYPLTKHPNQ 5244
TR|A0A0K1YZY7|A0A0K1YZY7_CVHSA HTMLVKQGDDYVYLPYPDPSRILGAGCFVDDIVKTDGTLMIERFVSLAIDAYPLTKHPNQ 5244
SP|P0C6W2|R1AB_BCHK3           HTMLVKQGDDYVYLPYPDPSRILGAGCFVDDIVKTDGTLMIERFVSLAIDAYPLTKHPNQ 5238
SP|P0C6W6|R1AB_BCRP3           HTMLVKQGDDYVYLPYPDPSRILGAGCFVDDIVKTDGTLMIERFVSLAIDAYPLTKHPNQ 5242
SP|P0C6V9|R1AB_BC279           HTMLVKQGDDYVYLPYPDPSRILGAGCFVDDIVKTDGTLMIERFVSLAIDAYPLTKHPNQ 5250
TR|A0A0U1WHI4|A0A0U1WHI4_CVHSA HTMLVKQGDDYVYLPYPDPSRILGAGCFVDDIVKTDGTLMIERFVSLAIDAYPLTKHPNQ 5239
TR|A0A0U1WHG0|A0A0U1WHG0_CVHSA HTMLVKQGDDYVYLPYPDPSRILGAGCFVDDIVKTDGTLMIERFVSLAIDAYPLTKHPNQ 5239
TR|A0A166ZL34|A0A166ZL34_9NIDO HTMLVKQGDDYVYLPYPDPSRILGAGCFVDDIVKTDGTLMIERFVSLAIDAYPLTKHPNQ 5046
TR|R9QTB2|R9QTB2_CVHSA         ------------------------------------------------------------
TR|R9QTH2|R9QTH2_CVHSA         ------------------------------------------------------------
SP|P0C6U8|R1A_CVHSA            ------------------------------------------------------------
TR|Q6JH47|Q6JH47_CVHSA         ------------------------------------------------------------
TR|Q692E5|Q692E5_CVHSA         ------------------------------------------------------------
SP|P0C6F8|R1A_BCHK3            ------------------------------------------------------------
TR|A0A0K1Z0N1|A0A0K1Z0N1_CVHSA ------------------------------------------------------------
SP|P0C6F5|R1A_BC279            ------------------------------------------------------------
SP|P0C6T7|R1A_BCRP3            ------------------------------------------------------------
                                                                                           

QHN73794                       EYADVFHLYLQYIRKLHDELTGHMLDMYSVMLTNDNTSRYWEPEFYEAMYTPHTVLQAVG 5327
SP|P0C6X7|R1AB_CVHSA           EYADVFHLYLQYIRKLHDELTGHMLDMYSVMLTNDNTSRYWEPEFYEAMYTPHTVLQAVG 5304
TR|Q6UZF5|Q6UZF5_CVHSA         EYADVFHLYLQYIRKLHDELTGHMLDMYSVMLTNDNTSRYWEPEFYEAMYTPHTVLQAVG 5304
TR|Q6UZF1|Q6UZF1_CVHSA         EYADVFHLYLQYIRKLHDELTGHMLDMYSVMLTNDNTSRYWEPEFYEAMYTPHTVLQAVG 5304
TR|Q6JH48|Q6JH48_CVHSA         EYAAVFHLYLQYIRKLHDELTGHMLDMYSVMLTNDNTSRYWEPEFYEAMYTPHTVLQAVG 5304
TR|Q692E6|Q692E6_CVHSA         EYADVFHLYLQYIRKLHDELTGHMLDMYSVMLTNDNTSRYWEPEFYEAMYTPHTVLQAVG 5304
TR|A0A0K1YZY7|A0A0K1YZY7_CVHSA EYADVFHLYLQYIRKLHDELTGHMLDMYSVMLTNDNTSRYWEPEFYEAMYTPHTVLQAVG 5304
SP|P0C6W2|R1AB_BCHK3           EYADVFHLYLQYIRKLHDELTGHMLDMYSVMLTNDNTSRYWEPEFYEAMYTPHTVLQAVG 5298
SP|P0C6W6|R1AB_BCRP3           EYADVFHLYLQYIRKLHDELTGHMLDMYSVMLTNDNTSRYWEPEFYEAMYTPHTVLQAVG 5302
SP|P0C6V9|R1AB_BC279           EYADVFHLYLQYIRKLHDELTGHMLDMYSVMLTNDNTSRYWEPEFYEAMYTPHTVLQAVG 5310
TR|A0A0U1WHI4|A0A0U1WHI4_CVHSA EYADVFHLYLQYIRKLHDELTGHMLDMYSVMLTNDNTSRYWEPEFYEAMYTPHTILQAVG 5299
TR|A0A0U1WHG0|A0A0U1WHG0_CVHSA EYADVFHLYLQYIRKLHDELTGHMLDMYSVMLTNDNTSRYWEPEFYEAMYTPHTILQAVG 5299
TR|A0A166ZL34|A0A166ZL34_9NIDO EYADVFHLYLQYIRKLHDELTGHMLDMYSVMLTNDNTSRYWEPEFYEAMYTPHTILQAVG 5106
TR|R9QTB2|R9QTB2_CVHSA         ------------------------------------------------------------
TR|R9QTH2|R9QTH2_CVHSA         ------------------------------------------------------------
SP|P0C6U8|R1A_CVHSA            ------------------------------------------------------------
TR|Q6JH47|Q6JH47_CVHSA         ------------------------------------------------------------
TR|Q692E5|Q692E5_CVHSA         ------------------------------------------------------------
SP|P0C6F8|R1A_BCHK3            ------------------------------------------------------------
TR|A0A0K1Z0N1|A0A0K1Z0N1_CVHSA ------------------------------------------------------------
SP|P0C6F5|R1A_BC279            ------------------------------------------------------------
SP|P0C6T7|R1A_BCRP3            ------------------------------------------------------------
                                                                                           

QHN73794                       ACVLCNSQTSLRCGACIRRPFLCCKCCYDHVISTSHKLVLSVNPYVCNAPGCDVTDVTQL 5387
SP|P0C6X7|R1AB_CVHSA           ACVLCNSQTSLRCGACIRRPFLCCKCCYDHVISTSHKLVLSVNPYVCNAPGCDVTDVTQL 5364
TR|Q6UZF5|Q6UZF5_CVHSA         ACVLCNSQTSLRCGACIRRPFLCCKCCYDHVISTSHKLVLSVNPYVCNAPGCDVTDVTQL 5364
TR|Q6UZF1|Q6UZF1_CVHSA         ACVLCNSQTSLRCGACIRRPFLCCKCCYDHVISTSHKLVLSVNPYVCNAPGCDVTDVTQL 5364
TR|Q6JH48|Q6JH48_CVHSA         ACVLCNSQTSLRCGACIRRPFLCCKCCYDHVISTSHKLVLSVNPYVCNAPGCDVTDVTQL 5364
TR|Q692E6|Q692E6_CVHSA         ACVLCNSQTSLRCGACIRRPFLCCKCCYDHVISTSHKLVLSVNPYVCNAPGCDVTDVTQL 5364
TR|A0A0K1YZY7|A0A0K1YZY7_CVHSA ACVLCNSQTSLRCGACIRRPFLCCKCCYDHVISTSHKLVLSVNPYVCNAPGCDVTDVTQL 5364
SP|P0C6W2|R1AB_BCHK3           ACVLCNSQTSLRCGACIRRPFLCCKCCYDHVISTSHKLVLSVNPYVCNAPGCDVTDVTQL 5358
SP|P0C6W6|R1AB_BCRP3           ACVLCNSQTSLRCGACIRRPFLCCKCCYDHVISTSHKLVLSVNPYVCNAPGCDVTDVTQL 5362
SP|P0C6V9|R1AB_BC279           ACVLCNSQTSLRCGACIRRPFLCCKCCYDHVISTSHKLVLSVNPYVCNAPGCDVTDVTQL 5370
TR|A0A0U1WHI4|A0A0U1WHI4_CVHSA ACVLCNSQTSLRCGACIRRPFLCCKCCYDHVISTSHKLVLSVNPYVCNAPGCDVTDVTQL 5359
TR|A0A0U1WHG0|A0A0U1WHG0_CVHSA ACVLCNSQTSLRCGACIRRPFLCCKCCYDHVISTSHKLVLSVNPYVCNAPGCDVTDVTQL 5359
TR|A0A166ZL34|A0A166ZL34_9NIDO ACVLCNSQTSLRCGACIRRPFLCCKCCYDHVISTSHKLVLSVNPYVCNAPGCDVTDVTQL 5166
TR|R9QTB2|R9QTB2_CVHSA         ------------------------------------------------------------
TR|R9QTH2|R9QTH2_CVHSA         ------------------------------------------------------------
SP|P0C6U8|R1A_CVHSA            ------------------------------------------------------------
TR|Q6JH47|Q6JH47_CVHSA         ------------------------------------------------------------
TR|Q692E5|Q692E5_CVHSA         ------------------------------------------------------------
SP|P0C6F8|R1A_BCHK3            ------------------------------------------------------------
TR|A0A0K1Z0N1|A0A0K1Z0N1_CVHSA ------------------------------------------------------------
SP|P0C6F5|R1A_BC279            ------------------------------------------------------------
SP|P0C6T7|R1A_BCRP3            ------------------------------------------------------------
                                                                                           

QHN73794                       YLGGMSYYCKSHKPPISFPLCANGQVFGLYKNTCVGSDNVTDFNAIATCDWTNAGDYILA 5447
SP|P0C6X7|R1AB_CVHSA           YLGGMSYYCKSHKPPISFPLCANGQVFGLYKNTCVGSDNVTDFNAIATCDWTNAGDYILA 5424
TR|Q6UZF5|Q6UZF5_CVHSA         YLGGMSYYCKSHKPPISFPLCANGQVFGLYKNTCVGSDNVTDFNAIATCDWTNAGDYILA 5424
TR|Q6UZF1|Q6UZF1_CVHSA         YLGGMSYYCKSHKPPISFPLCANGQVFGLYKNTCVGSDNVTDFNAIATCDWTNAGDYILA 5424
TR|Q6JH48|Q6JH48_CVHSA         YLGGMSYYCKSHKPPISFPLCANGQVFGLYKNTCVGSDNVTDFNAIATCDWTNAGDYILA 5424
TR|Q692E6|Q692E6_CVHSA         YLGGMSYYCKSHKPPISFPLCANGQVFGLYKNTCVGSDNVTDFNAIATCDWTNAGDYILA 5424
TR|A0A0K1YZY7|A0A0K1YZY7_CVHSA YLGGMSYYCKSHKPPISFPLCANGQVFGLYKNTCVGSDNVTDFNAIATCDWTNAGDYILA 5424
SP|P0C6W2|R1AB_BCHK3           YLGGMSYYCKSHKPPISFPLCANGQVFGLYKNTCVGSDNVTDFNAIATCDWTNAGDYILA 5418
SP|P0C6W6|R1AB_BCRP3           YLGGMSYYCKSHKPPISFPLCANGQVFGLYKNTCVGSDNVTDFNAIATCDWTNAGDYILA 5422
SP|P0C6V9|R1AB_BC279           YLGGMSYYCKLHKPPISFPLCANGQVFGLYKNTCVGSDNVTDFNAIATCDWTNAGDYILA 5430
TR|A0A0U1WHI4|A0A0U1WHI4_CVHSA YLGGMSYYCKSHKPPISFPLCANGQVFGLYKNTCVGSDNVTDFNAIATCDWTNAGDYILA 5419
TR|A0A0U1WHG0|A0A0U1WHG0_CVHSA YLGGMSYYCKSHKPSISFPLCANGQVFGLYKNTCVGSDNVTDFNAIATCDWTNAGDYILA 5419
TR|A0A166ZL34|A0A166ZL34_9NIDO YLGGMSYYCKSHKPSISFPLCANGQVFGLYKNTCVGSDNVTDFNAIATCDWTNAGDYILA 5226
TR|R9QTB2|R9QTB2_CVHSA         ------------------------------------------------------------
TR|R9QTH2|R9QTH2_CVHSA         ------------------------------------------------------------
SP|P0C6U8|R1A_CVHSA            ------------------------------------------------------------
TR|Q6JH47|Q6JH47_CVHSA         ------------------------------------------------------------
TR|Q692E5|Q692E5_CVHSA         ------------------------------------------------------------
SP|P0C6F8|R1A_BCHK3            ------------------------------------------------------------
TR|A0A0K1Z0N1|A0A0K1Z0N1_CVHSA ------------------------------------------------------------
SP|P0C6F5|R1A_BC279            ------------------------------------------------------------
SP|P0C6T7|R1A_BCRP3            ------------------------------------------------------------
                                                                                           

QHN73794                       NTCTERLKLFAAETLKATEETFKLSYGIATVREVLSDRELHLSWEVGKPRPPLNRNYVFT 5507
SP|P0C6X7|R1AB_CVHSA           NTCTERLKLFAAETLKATEETFKLSYGIATVREVLSDRELHLSWEVGKPRPPLNRNYVFT 5484
TR|Q6UZF5|Q6UZF5_CVHSA         NTCTERLKLFAAETLKATEETFKLSYGIATVREVLSDRELHLSWEVGKPRPPLNRNYVFT 5484
TR|Q6UZF1|Q6UZF1_CVHSA         NTCTERLKLFAAETLKATEETFKLSYGIATVREVLSDRELHLSWEVGKPRPPLNRNYVFT 5484
TR|Q6JH48|Q6JH48_CVHSA         NTCTERLKLFAAETLKATEETFKLSYGIATVREVLSDRELHLSWEVGKPRPPLNRNYVFT 5484
TR|Q692E6|Q692E6_CVHSA         NTCTERLKLFAAETLKATEETFKLSYGIATVREVLSDRELHLSWEVGKPRPPLNRNYVFT 5484
TR|A0A0K1YZY7|A0A0K1YZY7_CVHSA NTCTERLKLFAAETLKATEETFKLSYGIATVREVLSDRELHLSWEVGKPRPPLNRNYVFT 5484
SP|P0C6W2|R1AB_BCHK3           NTCTERLKLFAAETLKATEETFKLSYGIATVREVLSDRELYLSWEVGKPRPPLNRNYVFT 5478
SP|P0C6W6|R1AB_BCRP3           NTCTERLKLFAAETLKATEETFKLSYGIATVREVLSDRELHLSWEVGKPRPPLNRNYVFT 5482
SP|P0C6V9|R1AB_BC279           NTCTERLKLFAAETLKATEETFKLSYGIATVREVLSDRELHLSWEVGKPRPPLNRNYVFT 5490
TR|A0A0U1WHI4|A0A0U1WHI4_CVHSA NTCTERLKLFAAETLKATEETFKLSYGIATVREVLSDKELHLSWEVGKPRPPLNRNYVFT 5479
TR|A0A0U1WHG0|A0A0U1WHG0_CVHSA NTCTERLKLFAAETLKATEETFKLSYGIATVREVLSDKELYLSWEVGKPRPPLNRNYVFT 5479
TR|A0A166ZL34|A0A166ZL34_9NIDO NTCTERLKLFAAETLKATEETFKLSYGIATVREVLSDKELYLSWEVGKPRPPLNRNYVFT 5286
TR|R9QTB2|R9QTB2_CVHSA         ------------------------------------------------------------
TR|R9QTH2|R9QTH2_CVHSA         ------------------------------------------------------------
SP|P0C6U8|R1A_CVHSA            ------------------------------------------------------------
TR|Q6JH47|Q6JH47_CVHSA         ------------------------------------------------------------
TR|Q692E5|Q692E5_CVHSA         ------------------------------------------------------------
SP|P0C6F8|R1A_BCHK3            ------------------------------------------------------------
TR|A0A0K1Z0N1|A0A0K1Z0N1_CVHSA ------------------------------------------------------------
SP|P0C6F5|R1A_BC279            ------------------------------------------------------------
SP|P0C6T7|R1A_BCRP3            ------------------------------------------------------------
                                                                                           

QHN73794                       GYRVTKNSKVQIGEYTFEKGDYGDAVVYRGTTTYKLNVGDYFVLTSHTVMPLSAPTLVPQ 5567
SP|P0C6X7|R1AB_CVHSA           GYRVTKNSKVQIGEYTFEKGDYGDAVVYRGTTTYKLNVGDYFVLTSHTVMPLSAPTLVPQ 5544
TR|Q6UZF5|Q6UZF5_CVHSA         GYRVTKNSKVQIGEYTFEKGDYGDAVVYRGTTTYKLNVGDYFVLTSHTVMPLSAPTLVPQ 5544
TR|Q6UZF1|Q6UZF1_CVHSA         GYRVTKNSKVQIGEYTFEKGDYGDAVVYRGTTTYKLNVGDYFVLTSHTVMPLSAPTLVSQ 5544
TR|Q6JH48|Q6JH48_CVHSA         GYRVTKNSKVQIGEYTFEKGDYGDAVVYRGTTTYKLNVGDYFVLTSHTVMPLSAPTLVSQ 5544
TR|Q692E6|Q692E6_CVHSA         GYRVTKNSKVQIGEYTFEKGDYGDAVVYRGTTTYKLNVGDYFVLTSHTVMPLSAPTLVPQ 5544
TR|A0A0K1YZY7|A0A0K1YZY7_CVHSA GYRVTKNSKVQIGEYTFEKGDYGDAVVYRGTTTYKLNVGDYFVLTSHTVMPLSAPTLVPQ 5544
SP|P0C6W2|R1AB_BCHK3           GYRVTKNSKVQIGEYTFEKGDYGDAVVYRGTTTYKLNVGDYFVLTSHTVMPLSAPTLVPQ 5538
SP|P0C6W6|R1AB_BCRP3           GYRVTKNSKVQIGEYTFEKGDYGDAVVYRGTTTYKLNIGDYFVLTSHTVMPLSAPTLVPQ 5542
SP|P0C6V9|R1AB_BC279           GYRVTKNSKVQIGEYTFEKGDYGDAVVYRGTTTYKLNVGDYFVLTSHTVMPLSAPTLVPQ 5550
TR|A0A0U1WHI4|A0A0U1WHI4_CVHSA GYRVTKNSKVQIGEYTFEKGDYGDAVVYRGTTTYKLNVGDYFVLTSHTVMPLSAPTLVPQ 5539
TR|A0A0U1WHG0|A0A0U1WHG0_CVHSA GYRVTKNSKVQIGEYTFEKGDYGDAVVYRGTTTYKLNVGDYFVLTSHTVMPLSAPTLVPQ 5539
TR|A0A166ZL34|A0A166ZL34_9NIDO GYRVTKNSKVQIGEYTFEKGDYGDAVVYRGTTTYKLNVGDYFVLTSHTVMPLSAPTLVPQ 5346
TR|R9QTB2|R9QTB2_CVHSA         ------------------------------------------------------------
TR|R9QTH2|R9QTH2_CVHSA         ------------------------------------------------------------
SP|P0C6U8|R1A_CVHSA            ------------------------------------------------------------
TR|Q6JH47|Q6JH47_CVHSA         ------------------------------------------------------------
TR|Q692E5|Q692E5_CVHSA         ------------------------------------------------------------
SP|P0C6F8|R1A_BCHK3            ------------------------------------------------------------
TR|A0A0K1Z0N1|A0A0K1Z0N1_CVHSA ------------------------------------------------------------
SP|P0C6F5|R1A_BC279            ------------------------------------------------------------
SP|P0C6T7|R1A_BCRP3            ------------------------------------------------------------
                                                                                           

QHN73794                       EHYVRITGLYPTLNISDEFSSNVANYQKVGMQKYSTLQGPPGTGKSHFAIGLALYYPSAR 5627
SP|P0C6X7|R1AB_CVHSA           EHYVRITGLYPTLNISDEFSSNVANYQKVGMQKYSTLQGPPGTGKSHFAIGLALYYPSAR 5604
TR|Q6UZF5|Q6UZF5_CVHSA         EHYVRITGLYPTLNISDEFSSNVANYQKVGMQKYSTLQGPPGTGKSHFAIGLALYYPSAR 5604
TR|Q6UZF1|Q6UZF1_CVHSA         EHYVRITGLYPTLNISDEFSSNVANYQKVGMQKYSTLQGPPGTGKSHFAIGLALYYPSAR 5604
TR|Q6JH48|Q6JH48_CVHSA         EHYVRITGLYPTLNISDEFSSNVANYQKVGMQKYSTLQGPPGTGKSHFAIGLALYYPSAR 5604
TR|Q692E6|Q692E6_CVHSA         EHYVRITGLYPTLNISDEFSSNVANYQKVGMQKYSTLQGPPGTGKSHFAIGLALYYPSAR 5604
TR|A0A0K1YZY7|A0A0K1YZY7_CVHSA EYYVRITGLYPTLNISDEFSSNVANYQKVGMQKYSTLQGPPGTGKSHFAIGLALYYPSAR 5604
SP|P0C6W2|R1AB_BCHK3           EHYVRITGLYPTLNISNEFSSNVANYQKIGMQKYSTLQGPPGTGKSHFAIGLALYYPSAR 5598
SP|P0C6W6|R1AB_BCRP3           EHYVRITGLYPTLNISDEFSSNVANYQKVGMQKYSTLQGPPGTGKSHFAIGLALYYPSAR 5602
SP|P0C6V9|R1AB_BC279           EHYVRITGLYPTLNISDEFSSNVANYQKVGMQKYSTLQGPPGTGKSHFAIGLALYYPSAR 5610
TR|A0A0U1WHI4|A0A0U1WHI4_CVHSA EHYVRITGLYPTLNISEEFSSNVANYQKVGMQKYSTLQGPPGTGKSHFAIGLALYYPSAR 5599
TR|A0A0U1WHG0|A0A0U1WHG0_CVHSA EHYVRITGLYPTLNISEEFSSNVANYQKVGMQKYSTLQGPPGTGKSHFAIGLALYYPSAR 5599
TR|A0A166ZL34|A0A166ZL34_9NIDO EHYVRITGLYPTLNISEEFSSNVANYQKVGMQKYSTLQGPPGTGKSHFAIGLALYYPSAR 5406
TR|R9QTB2|R9QTB2_CVHSA         ------------------------------------------------------------
TR|R9QTH2|R9QTH2_CVHSA         ------------------------------------------------------------
SP|P0C6U8|R1A_CVHSA            ------------------------------------------------------------
TR|Q6JH47|Q6JH47_CVHSA         ------------------------------------------------------------
TR|Q692E5|Q692E5_CVHSA         ------------------------------------------------------------
SP|P0C6F8|R1A_BCHK3            ------------------------------------------------------------
TR|A0A0K1Z0N1|A0A0K1Z0N1_CVHSA ------------------------------------------------------------
SP|P0C6F5|R1A_BC279            ------------------------------------------------------------
SP|P0C6T7|R1A_BCRP3            ------------------------------------------------------------
                                                                                           

QHN73794                       IVYTACSHAAVDALCEKALKYLPIDKCSRIIPARARVECFDKFKVNSTLEQYVFCTVNAL 5687
SP|P0C6X7|R1AB_CVHSA           IVYTACSHAAVDALCEKALKYLPIDKCSRIIPARARVECFDKFKVNSTLEQYVFCTVNAL 5664
TR|Q6UZF5|Q6UZF5_CVHSA         IVYTACSHAAVDALCEKALKYLPIDKCSRIIPARARVECFDKFKVNSTLEQYVFCTVNAL 5664
TR|Q6UZF1|Q6UZF1_CVHSA         IVYTACSHAAVDALCEKALKYLPIDKCSRIIPARARVECFDKFKVNSTLEQYVFCTVNAL 5664
TR|Q6JH48|Q6JH48_CVHSA         IVYTACSHAAVDALCEKALKYLPIDKCSRIIPARARVECFDKFKVNSTLEQYVFCTVNAL 5664
TR|Q692E6|Q692E6_CVHSA         IVYTACSHAAVDALCEKALKYLPIDKCSRIIPARARVECFDKFKVNSTLEQYVFCTVNAL 5664
TR|A0A0K1YZY7|A0A0K1YZY7_CVHSA IVYTACSHAAVDALCEKALKYLPIDKCSRIIPARARVECFDKFKVNSTLEQYVFCTVNAL 5664
SP|P0C6W2|R1AB_BCHK3           IVYTACSHAAVDALCEKALKYLPIDKCSRIIPARARVECFDKFKVNSTLEQYVFCTVNAL 5658
SP|P0C6W6|R1AB_BCRP3           IVYTACSHAAVDALCEKALKYLPIDKCSRIIPARARVECFDKFKVNSTLEQYVFCTVNAL 5662
SP|P0C6V9|R1AB_BC279           IVYTACSHAAVDALCEKALKYLPIDKCSRIIPARARVECFDKFKVNSTLEQYVFCTVNAL 5670
TR|A0A0U1WHI4|A0A0U1WHI4_CVHSA IVYTACSHAAVDALCEKALKYLPIDKCSRIIPARARVECFDKFKVNSTLEQYVFCTVNAL 5659
TR|A0A0U1WHG0|A0A0U1WHG0_CVHSA IVYTACSHAAVDALCEKALKYLPIDKCSRIIPARARVECFAKFKVNSTLEQYVFCTVNAL 5659
TR|A0A166ZL34|A0A166ZL34_9NIDO IVYTACSHAAVDALCEKALKYLPIDKCSRIIPARARVECFAKFKVNSTLEQYVFCTVNAL 5466
TR|R9QTB2|R9QTB2_CVHSA         ------------------------------------------------------------
TR|R9QTH2|R9QTH2_CVHSA         ------------------------------------------------------------
SP|P0C6U8|R1A_CVHSA            ------------------------------------------------------------
TR|Q6JH47|Q6JH47_CVHSA         ------------------------------------------------------------
TR|Q692E5|Q692E5_CVHSA         ------------------------------------------------------------
SP|P0C6F8|R1A_BCHK3            ------------------------------------------------------------
TR|A0A0K1Z0N1|A0A0K1Z0N1_CVHSA ------------------------------------------------------------
SP|P0C6F5|R1A_BC279            ------------------------------------------------------------
SP|P0C6T7|R1A_BCRP3            ------------------------------------------------------------
                                                                                           

QHN73794                       PETTADIVVFDEISMATNYDLSVVNARLRAKHYVYIGDPAQLPAPRTLLTKGTLEPEYFN 5747
SP|P0C6X7|R1AB_CVHSA           PETTADIVVFDEISMATNYDLSVVNARLRAKHYVYIGDPAQLPAPRTLLTKGTLEPEYFN 5724
TR|Q6UZF5|Q6UZF5_CVHSA         PETTADIVVFDEISMATNYDLSVVNARLRAKHYVYIGDPAQLPAPRTLLTKGTLEPEYFN 5724
TR|Q6UZF1|Q6UZF1_CVHSA         PETTADIVVFDEISMATNYDLSVVNARLRAKHYVYIGDPAQLPAPRTLLTKGTLEPEYFN 5724
TR|Q6JH48|Q6JH48_CVHSA         PETTADIVVFDEISMATNYDLSVVNARLRAKHYVYIGDPAQLPAPRTLLTKGTLEPEYFN 5724
TR|Q692E6|Q692E6_CVHSA         PETTADIVVFDEISMATNYDLSVVNARLRAKHYVYIGDPAQLPAPRTLLTKGTLEPEYFN 5724
TR|A0A0K1YZY7|A0A0K1YZY7_CVHSA PETTADIVVFDEISMATNYDLSVVNARLRAKHYVYIGDPAQLPAPRTLLTKGTLEPEYFN 5724
SP|P0C6W2|R1AB_BCHK3           PETTADIVVFDEISMATNYDLSVVNARLRAKHYVYIGDPAQLPAPRTLLTKGTLEPEYFN 5718
SP|P0C6W6|R1AB_BCRP3           PETTADIVVFDEISMATNYDLSVVNARLRAKHYVYIGDPAQLPAPRTLLTKGTLEPEYFN 5722
SP|P0C6V9|R1AB_BC279           PETTADIVVFDEISMATNYDLSVVNARLRAKHYVYIGDPAQLPAPRTLLTKGTLEPEYFN 5730
TR|A0A0U1WHI4|A0A0U1WHI4_CVHSA PETTADIVVFDEISMATNYDLSVVNARLRAKHYVYIGDPAQLPAPRTLLTKGTLEPEYFN 5719
TR|A0A0U1WHG0|A0A0U1WHG0_CVHSA PETTADIVVFDEISMATNYDLSVVNARLRAKHYVYIGDPAQLPAPRTLLTKGTLEPEYFN 5719
TR|A0A166ZL34|A0A166ZL34_9NIDO PETTADIVVFDEISMATNYDLSVVNARLRAKHYVYIGDPAQLPAPRTLLTKGTLEPEYFN 5526
TR|R9QTB2|R9QTB2_CVHSA         ------------------------------------------------------------
TR|R9QTH2|R9QTH2_CVHSA         ------------------------------------------------------------
SP|P0C6U8|R1A_CVHSA            ------------------------------------------------------------
TR|Q6JH47|Q6JH47_CVHSA         ------------------------------------------------------------
TR|Q692E5|Q692E5_CVHSA         ------------------------------------------------------------
SP|P0C6F8|R1A_BCHK3            ------------------------------------------------------------
TR|A0A0K1Z0N1|A0A0K1Z0N1_CVHSA ------------------------------------------------------------
SP|P0C6F5|R1A_BC279            ------------------------------------------------------------
SP|P0C6T7|R1A_BCRP3            ------------------------------------------------------------
                                                                                           

QHN73794                       SVCRLMKTIGPDMFLGTCRRCPAEIVDTVSALVYDNKLKAHKDKSAQCFKMFYKGVITHD 5807
SP|P0C6X7|R1AB_CVHSA           SVCRLMKTIGPDMFLGTCRRCPAEIVDTVSALVYDNKLKAHKDKSAQCFKMFYKGVITHD 5784
TR|Q6UZF5|Q6UZF5_CVHSA         SVCRLMKTIGPDMFLGTCRRCPAEIVDTVSALVYDNKLKAHKDKSAQCFKMFYKGVITHD 5784
TR|Q6UZF1|Q6UZF1_CVHSA         SVCRLMKTIGPDMFLGTCRRCPAEIVDTVSALVYDNKLKAHKDKSAQCFKMFYKGVITHD 5784
TR|Q6JH48|Q6JH48_CVHSA         SVCRLMKTIGPDMFLGTCRRCPAEIVDTVSALVYDNKLKAHKDKSAQCFKMFYKGVITHD 5784
TR|Q692E6|Q692E6_CVHSA         SVCRLMKTIGPDMFLGTCRRCPAEIVDTVSALVYDNKLKAHKEKSAQCFKMFYKGVITHD 5784
TR|A0A0K1YZY7|A0A0K1YZY7_CVHSA SVCRLMKTIGPDMFLGTCRRCPAEIVDTVSALVYDNKLKAHKEKSAQCFKMFYKGVITHD 5784
SP|P0C6W2|R1AB_BCHK3           SVCRLMKTIGPDMFLGTCRRCPAEIVDTVSALVYDNKLKAHKEKSAQCFKMYYKGVITHD 5778
SP|P0C6W6|R1AB_BCRP3           SVCRLMKTIGPDMFLGTCRRCPAEIVDTVSALVYDNKLKAHKEKSAQCFKMFYKGVITHD 5782
SP|P0C6V9|R1AB_BC279           SVCRLMKTIGPDMFLGTCRRCPAEIVDTVSALVYDNKLKAHKEKSAQCFKMFYKGVITHD 5790
TR|A0A0U1WHI4|A0A0U1WHI4_CVHSA SVCRLMKTIGPDMFLGTCRRCPAEIVDTVSALVYDNKLKAHKEKSAQCFKMFYKGVITHD 5779
TR|A0A0U1WHG0|A0A0U1WHG0_CVHSA SVCRLMKTIGPDMFLGTCRRCPAEIVDTVSALVYDNKLKAHKEKSAQCFKMFYKGVITHD 5779
TR|A0A166ZL34|A0A166ZL34_9NIDO SVCRLMKTIGPDMFLGTCRRCPAEIVDTVSALVYDNKLKAHKEKSAQCFKMFYKGVITHD 5586
TR|R9QTB2|R9QTB2_CVHSA         ------------------------------------------------------------
TR|R9QTH2|R9QTH2_CVHSA         ------------------------------------------------------------
SP|P0C6U8|R1A_CVHSA            ------------------------------------------------------------
TR|Q6JH47|Q6JH47_CVHSA         ------------------------------------------------------------
TR|Q692E5|Q692E5_CVHSA         ------------------------------------------------------------
SP|P0C6F8|R1A_BCHK3            ------------------------------------------------------------
TR|A0A0K1Z0N1|A0A0K1Z0N1_CVHSA ------------------------------------------------------------
SP|P0C6F5|R1A_BC279            ------------------------------------------------------------
SP|P0C6T7|R1A_BCRP3            ------------------------------------------------------------
                                                                                           

QHN73794                       VSSAINRPQIGVVREFLTRNPAWRKAVFISPYNSQNAVASKILGLPTQTVDSSQGSEYDY 5867
SP|P0C6X7|R1AB_CVHSA           VSSAINRPQIGVVREFLTRNPAWRKAVFISPYNSQNAVASKILGLPTQTVDSSQGSEYDY 5844
TR|Q6UZF5|Q6UZF5_CVHSA         VSSAINRPQIGVVREFLTRNPAWRKAVFISPYNSQNAVASKILGLPTQTVDSSQGSEYDY 5844
TR|Q6UZF1|Q6UZF1_CVHSA         VSSAINRPQIGVVREFLTRNPAWRKAVFISPYNSQNAVASKILGLPTQTVDSSQGSEYDY 5844
TR|Q6JH48|Q6JH48_CVHSA         VSSAINRPQIGVVREFLTRNPAWRKAVFISPYNSQNAVASKILGLPTQTVDSSQGSEYDY 5844
TR|Q692E6|Q692E6_CVHSA         VSSAINRPQIGVVREFLTRNPAWRKAVFISPYNSQNAVASKILGLPTQTVDSSQGSEYDY 5844
TR|A0A0K1YZY7|A0A0K1YZY7_CVHSA VSSAINRPQIGVVREFLTRNPAWRKAVFISPYNSQNAVASKILGLPTQTVDSSQGSEYDY 5844
SP|P0C6W2|R1AB_BCHK3           VSSAINRPQIGVVREFLTRNPAWRKAVFISPYNSQNAVASKILGLPTQTVDSSQGSEYDY 5838
SP|P0C6W6|R1AB_BCRP3           VSSAINRPQIGVVREFLTRNPAWRKAVFISPYNSQNAVASKILGLPTQTVDSSQGSEYDY 5842
SP|P0C6V9|R1AB_BC279           VSSAINRPQIGVVREFLTRNPAWRKAVFISPYNSQNAVASKILGLPTQTVDSSQGSEYDY 5850
TR|A0A0U1WHI4|A0A0U1WHI4_CVHSA VSSAINRPQIGVVREFLTRNPAWRKAVFISPYNSQNAVASKILGLPTQTVDSSQGSEYDY 5839
TR|A0A0U1WHG0|A0A0U1WHG0_CVHSA VSSAINRPQIGVVREFLTRNPVWRKAVFISPYNSQNAVASKILGLPTQTVDSSQGSEYDY 5839
TR|A0A166ZL34|A0A166ZL34_9NIDO VSSAINRPQIGVVREFLTRNPVWRKAVFISPYNSQNAVASKILGLPTQTVDSSQGSEYDY 5646
TR|R9QTB2|R9QTB2_CVHSA         ------------------------------------------------------------
TR|R9QTH2|R9QTH2_CVHSA         ------------------------------------------------------------
SP|P0C6U8|R1A_CVHSA            ------------------------------------------------------------
TR|Q6JH47|Q6JH47_CVHSA         ------------------------------------------------------------
TR|Q692E5|Q692E5_CVHSA         ------------------------------------------------------------
SP|P0C6F8|R1A_BCHK3            ------------------------------------------------------------
TR|A0A0K1Z0N1|A0A0K1Z0N1_CVHSA ------------------------------------------------------------
SP|P0C6F5|R1A_BC279            ------------------------------------------------------------
SP|P0C6T7|R1A_BCRP3            ------------------------------------------------------------
                                                                                           

QHN73794                       VIFTQTTETAHSCNVNRFNVAITRAKVGILCIMSDRDLYDKLQFTSLEIPRRNVATLQAE 5927
SP|P0C6X7|R1AB_CVHSA           VIFTQTTETAHSCNVNRFNVAITRAKIGILCIMSDRDLYDKLQFTSLEIPRRNVATLQAE 5904
TR|Q6UZF5|Q6UZF5_CVHSA         VIFTQTTETAHSCNVNRFNVAITRAKIGILCIMSDRDLYDKLQFTSLEIPRRNVATLQAE 5904
TR|Q6UZF1|Q6UZF1_CVHSA         VIFTQTTETAHSCNVNRFNVAITRAKIGILCIMSDRDLYDKLQFTSLEIPRRNVATLQAE 5904
TR|Q6JH48|Q6JH48_CVHSA         VIFTQTTETAHSCNVNRFNVAITRAKIGILCIMSDRDLYDKLQFTSLEIPRRNVATLQAE 5904
TR|Q692E6|Q692E6_CVHSA         VIFTQTTETAHSCNVNRFNVAITRAKIGILCIMSDRDLYDKLQFTSLEIPRRNVATLQAE 5904
TR|A0A0K1YZY7|A0A0K1YZY7_CVHSA VIFTQTTETAHSCNVNRFNVAITRAKIGILCIMSDRDLYDKLQFTSLEVPRRNVATLQAE 5904
SP|P0C6W2|R1AB_BCHK3           VIFTQTTETAHSCNVNRFNVAITRAKIGILCIMSDRDLYDKLQFTSLEVPRRNVATLQAE 5898
SP|P0C6W6|R1AB_BCRP3           VIFTQTTETAHSCNVNRFNVAITRAKIGILCIMSDRDLYDKLQFTSLEVPRRNVATLQAE 5902
SP|P0C6V9|R1AB_BC279           VIFTQTTETAHSCNVNRFNVAITRAKIGILCIMSDRDLYDKLQFTSLEVPRRNVATLQAE 5910
TR|A0A0U1WHI4|A0A0U1WHI4_CVHSA VIFTQTTETAHSCNVNRFNVAITRAKIGILCIMSDRDLYDKLQFTSLEVPRRNVATLQAE 5899
TR|A0A0U1WHG0|A0A0U1WHG0_CVHSA VIFTQTTETAHSCNVNRFNVAITRAKIGILCIMSDRDLYDKLQFTSLEVPRRNVATLQAE 5899
TR|A0A166ZL34|A0A166ZL34_9NIDO VIFTQTTETAHSCNVNRFNVAITRAKIGILCIMSDRDLYDKLQFTSLEVPRRNVATLQAE 5706
TR|R9QTB2|R9QTB2_CVHSA         ------------------------------------------------------------
TR|R9QTH2|R9QTH2_CVHSA         ------------------------------------------------------------
SP|P0C6U8|R1A_CVHSA            ------------------------------------------------------------
TR|Q6JH47|Q6JH47_CVHSA         ------------------------------------------------------------
TR|Q692E5|Q692E5_CVHSA         ------------------------------------------------------------
SP|P0C6F8|R1A_BCHK3            ------------------------------------------------------------
TR|A0A0K1Z0N1|A0A0K1Z0N1_CVHSA ------------------------------------------------------------
SP|P0C6F5|R1A_BC279            ------------------------------------------------------------
SP|P0C6T7|R1A_BCRP3            ------------------------------------------------------------
                                                                                           

QHN73794                       NVTGLFKDCSKVITGLHPTQAPTHLSVDTKFKTEGLCVDIPGIPKDMTYRRLISMMGFKM 5987
SP|P0C6X7|R1AB_CVHSA           NVTGLFKDCSKIITGLHPTQAPTHLSVDIKFKTEGLCVDIPGIPKDMTYRRLISMMGFKM 5964
TR|Q6UZF5|Q6UZF5_CVHSA         NVTGLFKDCSKIITGLHPTQAPTHLSVDIKFKTEGLCVDIPGIPKDMTYRRLISMMGFKM 5964
TR|Q6UZF1|Q6UZF1_CVHSA         NVTGLFKDCSKIITGLHPTQAPTHLSVDIKFKTEGLCVDIPGIPKDMTYRRLISMMGFKM 5964
TR|Q6JH48|Q6JH48_CVHSA         NVTGLFKDCSKIITGLHPTQAPTHLSVDIKFKTEGLCVDIPGIPKDMTYRRLISMMGFKM 5964
TR|Q692E6|Q692E6_CVHSA         NVTGLFKDCSKIITGLHPTQAPTHLSVDIKFKTEGLCVDIPGIPKDMTYRRLISMMGFKM 5964
TR|A0A0K1YZY7|A0A0K1YZY7_CVHSA NVTGLFKDCSKIITGLHPTQAPTHLSVDTKFKTEGLCVDIPGIPKDMTYRRLISMMGFKM 5964
SP|P0C6W2|R1AB_BCHK3           NVTGLFKDCSKIITGLHPTQAPTHLSVDTKFKTEGLCVDIPGIPKDMTYRRLISMMGFKM 5958
SP|P0C6W6|R1AB_BCRP3           NVTGLFKDCSKIITGLHPTQAPTHLSVDTKFKTEGLCVDIPGIPKDMTYRRLISMMGFKM 5962
SP|P0C6V9|R1AB_BC279           NVTGLFKDCSKIITGLHPTQAPTHLSVDTKFKTEGLCVDIPGIPKDMTYRRLISMMGFKM 5970
TR|A0A0U1WHI4|A0A0U1WHI4_CVHSA NVTGLFKDCSKIITGLHPTQAPTHLSVDTKFKTEGLCVDIPGIPKDMTYRRLISMMGFKM 5959
TR|A0A0U1WHG0|A0A0U1WHG0_CVHSA NVTGLFKDCSKIITGLHPTQAPTHLSVDTKFKTEGLCVDIPGIPKDMTYRRLISMMGFKM 5959
TR|A0A166ZL34|A0A166ZL34_9NIDO NVTGLFKDCSKIITGLHPTQAPTHLSVDTKFKTEGLCVDIPGIPKDMTYRRLISMMGFKM 5766
TR|R9QTB2|R9QTB2_CVHSA         ------------------------------------------------------------
TR|R9QTH2|R9QTH2_CVHSA         ------------------------------------------------------------
SP|P0C6U8|R1A_CVHSA            ------------------------------------------------------------
TR|Q6JH47|Q6JH47_CVHSA         ------------------------------------------------------------
TR|Q692E5|Q692E5_CVHSA         ------------------------------------------------------------
SP|P0C6F8|R1A_BCHK3            ------------------------------------------------------------
TR|A0A0K1Z0N1|A0A0K1Z0N1_CVHSA ------------------------------------------------------------
SP|P0C6F5|R1A_BC279            ------------------------------------------------------------
SP|P0C6T7|R1A_BCRP3            ------------------------------------------------------------
                                                                                           

QHN73794                       NYQVNGYPNMFITREEAIRHVRAWIGFDVEGCHATREAVGTNLPLQLGFSTGVNLVAVPT 6047
SP|P0C6X7|R1AB_CVHSA           NYQVNGYPNMFITREEAIRHVRAWIGFDVEGCHATRDAVGTNLPLQLGFSTGVNLVAVPT 6024
TR|Q6UZF5|Q6UZF5_CVHSA         NYQVNGYPNMFITREEAIRHVRAWIGFDVEGCHATRDAVGTNLPLQLGFSTGVNLVAVPT 6024
TR|Q6UZF1|Q6UZF1_CVHSA         NYQVNGYPNMFITREEAIRHVRAWIGFDVEGCHATRDAVGTNLPLQLGFSTGVNLVAVPT 6024
TR|Q6JH48|Q6JH48_CVHSA         NYQVNGYPNMFITREEAIRHVRAWIGFDVEGCHATRDAVGTNLPLQLGFSTGVNLVAVPT 6024
TR|Q692E6|Q692E6_CVHSA         NYQVNGYPNMFITREEAIRHVRAWIGFDVEGCHATRDAVGTNLPLQLGFSTGVNLVAVPT 6024
TR|A0A0K1YZY7|A0A0K1YZY7_CVHSA NYQVNGYPNMFITREEAIRHVRAWIGFDVEGCHATRDAVGTNLPLQLGFSTGVNLVAVPT 6024
SP|P0C6W2|R1AB_BCHK3           NYQVNGYPNMFITREEAIRHVRAWIGFDVEGCHATRDAVGTNLPLQLGFSTGVNLVAVPT 6018
SP|P0C6W6|R1AB_BCRP3           NYQVNGYPNMFITREEAIRHVRAWIGFDVEGCHATRDAVGTNLPLQLGFSTGVNLVAIPT 6022
SP|P0C6V9|R1AB_BC279           NYQVNGYPNMFITREEAIRHVRAWIGFDVEGCHATRDAVGTNLPLQLGFSTGVNLVAVPT 6030
TR|A0A0U1WHI4|A0A0U1WHI4_CVHSA NYQVNGYPNMFITREEAIRHVRAWIGFDVEGCHATRDAVGTNLPLQLGFSTGVNLVAVPT 6019
TR|A0A0U1WHG0|A0A0U1WHG0_CVHSA NYQVNGYPNMFITREEAIRHVRAWIGFDVEGCHATRDAVGTNLPLQLGFSTGVNLVAVPT 6019
TR|A0A166ZL34|A0A166ZL34_9NIDO NYQVNGYPNMFITREEAIRHVRAWIGFDVEGCHATRDAVGTNLPLQLGFSTGVNLVAVPT 5826
TR|R9QTB2|R9QTB2_CVHSA         ------------------------------------------------------------
TR|R9QTH2|R9QTH2_CVHSA         ------------------------------------------------------------
SP|P0C6U8|R1A_CVHSA            ------------------------------------------------------------
TR|Q6JH47|Q6JH47_CVHSA         ------------------------------------------------------------
TR|Q692E5|Q692E5_CVHSA         ------------------------------------------------------------
SP|P0C6F8|R1A_BCHK3            ------------------------------------------------------------
TR|A0A0K1Z0N1|A0A0K1Z0N1_CVHSA ------------------------------------------------------------
SP|P0C6F5|R1A_BC279            ------------------------------------------------------------
SP|P0C6T7|R1A_BCRP3            ------------------------------------------------------------
                                                                                           

QHN73794                       GYVDTPNNTDFSRVSAKPPPGDQFKHLIPLMYKGLPWNVVRIKIVQMLSDTLKNLSDRVV 6107
SP|P0C6X7|R1AB_CVHSA           GYVDTENNTEFTRVNAKPPPGDQFKHLIPLMYKGLPWNVVRIKIVQMLSDTLKGLSDRVV 6084
TR|Q6UZF5|Q6UZF5_CVHSA         GYVDTENNTEFTRVNAKPPPGDQFKHLIPLMYKGLPWNVVRIKIVQMLSDTLKGLSDRVV 6084
TR|Q6UZF1|Q6UZF1_CVHSA         GYVDTENNTEFTRVNAKPPPGDQFKHLIPLMYKGLPWNVVRIKIVQMLSDTLKGLSDRVV 6084
TR|Q6JH48|Q6JH48_CVHSA         GYVDTENNTEFTRVNAKPPPGDQFKHLIPLMYKGLPWNVVRIKIVQMLSDTLKGLSDRVV 6084
TR|Q692E6|Q692E6_CVHSA         GYVDTENNTEFTRVNAKPPPGDQFKHLIPLMYKGLPWNVVRIKIVQMLSDTLKGLSDRVV 6084
TR|A0A0K1YZY7|A0A0K1YZY7_CVHSA GYVDTENNTEFTRVNAKPPPGDQFKHLIPLMYKGLPWNVVRIKIVQMLSDTLKGLSDRVV 6084
SP|P0C6W2|R1AB_BCHK3           GYVDTENSTEFTRVNAKPPPGDQFKHLIPLMYKGLPWNVVRIKIVQMLSDTLKGLSDRVV 6078
SP|P0C6W6|R1AB_BCRP3           GYVDTENNTEFTRVNAKPPPGDQFKHLIPLMYKGLPWNVVRIKIVQMLSDTLKGLSDRVV 6082
SP|P0C6V9|R1AB_BC279           GYVDTENNTEFTRVNAKPPPGDQFKHLIPLMYKGLPWNVVRIKIVQMLSDTLKGLSDRVV 6090
TR|A0A0U1WHI4|A0A0U1WHI4_CVHSA GYVDTENNTEFTRVNAKPPPGDQFKHLIPLMYKGLPWNVVRIKIVQMLSDTLKGLSDRVV 6079
TR|A0A0U1WHG0|A0A0U1WHG0_CVHSA GYVDTENNTEFTRVNAKPPPGDQFKHLIPLMYKGLPWSVVRIKIVQMLSDTLKGLSDRVV 6079
TR|A0A166ZL34|A0A166ZL34_9NIDO GYVDTENNTEFTRVNAKPPPGDQFKHLIPLMYKGLPWSVVRIKIVQMLSDTLKGLSDRVV 5886
TR|R9QTB2|R9QTB2_CVHSA         ------------------------------------------------------------
TR|R9QTH2|R9QTH2_CVHSA         ------------------------------------------------------------
SP|P0C6U8|R1A_CVHSA            ------------------------------------------------------------
TR|Q6JH47|Q6JH47_CVHSA         ------------------------------------------------------------
TR|Q692E5|Q692E5_CVHSA         ------------------------------------------------------------
SP|P0C6F8|R1A_BCHK3            ------------------------------------------------------------
TR|A0A0K1Z0N1|A0A0K1Z0N1_CVHSA ------------------------------------------------------------
SP|P0C6F5|R1A_BC279            ------------------------------------------------------------
SP|P0C6T7|R1A_BCRP3            ------------------------------------------------------------
                                                                                           

QHN73794                       FVLWAHGFELTSMKYFVKIGPERTCCLCDRRATCFSTASDTYACWHHSIGFDYVYNPFMI 6167
SP|P0C6X7|R1AB_CVHSA           FVLWAHGFELTSMKYFVKIGPERTCCLCDKRATCFSTSSDTYACWNHSVGFDYVYNPFMI 6144
TR|Q6UZF5|Q6UZF5_CVHSA         FVLWAHGFELTSMKYFVKIGPERTCCLCDKRATCFSTSSDTYACWNHSVGFDYVYNPFMI 6144
TR|Q6UZF1|Q6UZF1_CVHSA         FVLWAHGFELTSMKYFVKIGPERTCCLCDKRATCFSTSSDTYACWNHSVGFDYVYNPFMI 6144
TR|Q6JH48|Q6JH48_CVHSA         FVLWAHGFELTSMKYFVKIGPERTCCLCDKRATCFSTSSDTYACWNHSVGFDYVYNPFMI 6144
TR|Q692E6|Q692E6_CVHSA         FVLWAHGFELTSMKYFVKIGPERTCCLCDKRATCFSTSSDTYACWNHSVGFDYVYNPFMI 6144
TR|A0A0K1YZY7|A0A0K1YZY7_CVHSA FVLWAHGFELTSMKYFVKIGPERTCCLCDKRATCFSTSSDTYACWNHSVGFDYVYNPFMI 6144
SP|P0C6W2|R1AB_BCHK3           FVLWAHGFELTSMKYFVKIGPERTCCLCDKRATCFSTSSDTYACWNHSVGFDYVYNPFMI 6138
SP|P0C6W6|R1AB_BCRP3           FVLWAHGFELTSMKYFVKIGPERTCCLCDKRATCFSTSSDTYACWNHSVGFDYVYNPFMI 6142
SP|P0C6V9|R1AB_BC279           FVLWAHGFELTSMKYFVKIGPERTCCLCDRRATCFSTSSDTYACWNHSVGFDYVYNPFMI 6150
TR|A0A0U1WHI4|A0A0U1WHI4_CVHSA FVLWAHGFELTSMKYFVKIGPERTCCLCDKRATCFSTSSDTYACWNHSVGFDYVYNPFMI 6139
TR|A0A0U1WHG0|A0A0U1WHG0_CVHSA FVLWAHGFELTSMKYFVKIGSERTCCLCDKRATCFSTSSDTYACWNHSVGFDYVYNPFMI 6139
TR|A0A166ZL34|A0A166ZL34_9NIDO FVLWAHGFELTSMKYFVKIGSERTCCLCDKRATCFSTSSDTYACWNHSVGFDYVYNPFMI 5946
TR|R9QTB2|R9QTB2_CVHSA         ------------------------------------------------------------
TR|R9QTH2|R9QTH2_CVHSA         ------------------------------------------------------------
SP|P0C6U8|R1A_CVHSA            ------------------------------------------------------------
TR|Q6JH47|Q6JH47_CVHSA         ------------------------------------------------------------
TR|Q692E5|Q692E5_CVHSA         ------------------------------------------------------------
SP|P0C6F8|R1A_BCHK3            ------------------------------------------------------------
TR|A0A0K1Z0N1|A0A0K1Z0N1_CVHSA ------------------------------------------------------------
SP|P0C6F5|R1A_BC279            ------------------------------------------------------------
SP|P0C6T7|R1A_BCRP3            ------------------------------------------------------------
                                                                                           

QHN73794                       DVQQWGFTGNLQSNHDLYCQVHGNAHVASCDAIMTRCLAVHECFVKRVDWTIEYPIIGDE 6227
SP|P0C6X7|R1AB_CVHSA           DVQQWGFTGNLQSNHDQHCQVHGNAHVASCDAIMTRCLAVHECFVKRVDWSVEYPIIGDE 6204
TR|Q6UZF5|Q6UZF5_CVHSA         DVQQWGFTGNLQSNHDQHCQVHGNAHVASCDAIMTRCLAVHECFVKRVDWSVEYPIIGDE 6204
TR|Q6UZF1|Q6UZF1_CVHSA         DVQQWGFTGNLQSNHDQHCQVHGNAHVASCDAIMTRCLAVHECFVKRVDWSVEYPIIGDE 6204
TR|Q6JH48|Q6JH48_CVHSA         DVQQWGFTGNLQSNHDQHCQVHGNAHVASCDAIMTRCLAVHECFVKRVDWSVEYPIIGDE 6204
TR|Q692E6|Q692E6_CVHSA         DVQQWGFTGNLQSNHDQHCQVHGNAHVASCDAIMTRCLAVHECFVKRVDWSVEYPIIGDE 6204
TR|A0A0K1YZY7|A0A0K1YZY7_CVHSA DVQQWGFTGNLQSNHDQHCQVHGNAHVASCDAIMTRCLAVHECFVKRVDWSVEYPIIGDE 6204
SP|P0C6W2|R1AB_BCHK3           DVQQWGFTGNLQSNHDQHCQVHGNAHVASCDAIMTRCLAVHECFVKRVDWSVEYPIIGDE 6198
SP|P0C6W6|R1AB_BCRP3           DVQQWGFTGNLQSNHDQHCQVHGNAHVASCDAIMTRCLAVHECFVKRVDWSVEYPIIGDE 6202
SP|P0C6V9|R1AB_BC279           DVQQWGFTGNLQSNHDQHCQVHGNAHVASCDAIMTRCLAVHECFVKRVDWSVEYPIIGDE 6210
TR|A0A0U1WHI4|A0A0U1WHI4_CVHSA DVQQWGLTGNLQSNHDQHCQVHGNAHVASCDAIMTRCLAVHECFVKRVDWSVEYPIIGDE 6199
TR|A0A0U1WHG0|A0A0U1WHG0_CVHSA DVQQWGFTGNLQSNHDQHCQVHGNAHVASCDAIMTRCLAVHECFVKRVDWSVEYPVIGDE 6199
TR|A0A166ZL34|A0A166ZL34_9NIDO DVQQWGFTGNLQSNHDQHCQVHGNAHVASCDAIMTRCLAVHECFVKRVDWSVEYPVIGDE 6006
TR|R9QTB2|R9QTB2_CVHSA         ------------------------------------------------------------
TR|R9QTH2|R9QTH2_CVHSA         ------------------------------------------------------------
SP|P0C6U8|R1A_CVHSA            ------------------------------------------------------------
TR|Q6JH47|Q6JH47_CVHSA         ------------------------------------------------------------
TR|Q692E5|Q692E5_CVHSA         ------------------------------------------------------------
SP|P0C6F8|R1A_BCHK3            ------------------------------------------------------------
TR|A0A0K1Z0N1|A0A0K1Z0N1_CVHSA ------------------------------------------------------------
SP|P0C6F5|R1A_BC279            ------------------------------------------------------------
SP|P0C6T7|R1A_BCRP3            ------------------------------------------------------------
                                                                                           

QHN73794                       LKINAACRKVQHMVVKAALLADKFPVLHDIGNPKAIKCVPQADVEWKFYDAQPCSDKAYK 6287
SP|P0C6X7|R1AB_CVHSA           LRVNSACRKVQHMVVKSALLADKFPVLHDIGNPKAIKCVPQAEVEWKFYDAQPCSDKAYK 6264
TR|Q6UZF5|Q6UZF5_CVHSA         LRVNSACRKVQHMVVKSALLADKFPVLHDIGNPKAIKCVPQAEVEWKFYDAQPCSDKAYK 6264
TR|Q6UZF1|Q6UZF1_CVHSA         LRVNSACRKVQHMVVKSALLADKFPVLHDIGNPKAIKCVPQAEVEWKFYDAQPCSDKAYK 6264
TR|Q6JH48|Q6JH48_CVHSA         LRVNSACRKVQHMVVKSALLADKFPVLHDIGNPKAIKCVPQAEVEWKFYDAQPCSDKAYK 6264
TR|Q692E6|Q692E6_CVHSA         LRVNSACRKVQHMVVKSALLADKFPVLHDIGNPKAIKCVPQAEVEWKFYDAQPCSDKAYK 6264
TR|A0A0K1YZY7|A0A0K1YZY7_CVHSA LKINSACRKVQHMVVKSALLADKFPVLHDIGNPKAIKCVPQAEVEWKFYDAQPCSDKAYK 6264
SP|P0C6W2|R1AB_BCHK3           LKINAACRKVQHMVVKSALLADKFTVLHDIGNPKAIRCVPQAEVDWKFYDAQPCSDKAYK 6258
SP|P0C6W6|R1AB_BCRP3           LKINSACRKVQHMVVKSALLADKFPVLHDIGNPKAIKCVPQAEVEWKFYDAQPCSDKAYK 6262
SP|P0C6V9|R1AB_BC279           LKINAACRKVQHMVVKSALLADKFSVLHDIGNPKAIKCVPQAEVDWKFYDAQPCSDKAYK 6270
TR|A0A0U1WHI4|A0A0U1WHI4_CVHSA LKINAACRKVQHMVVKSALLADKFPVLHDIGNPKAIKCVPQADVEWKFYDAQPCSDKAYK 6259
TR|A0A0U1WHG0|A0A0U1WHG0_CVHSA LKINAACRKVQHMVVKSALLADKFPVLHDIGNPKAIKCVPQADVEWKFYDVQPCSDKAYK 6259
TR|A0A166ZL34|A0A166ZL34_9NIDO LKINAACRKVQHMVVKSALLADKFPVLHDIGNPKAIKCVPQADVEWKFYDVQPCSDKAYK 6066
TR|R9QTB2|R9QTB2_CVHSA         ------------------------------------------------------------
TR|R9QTH2|R9QTH2_CVHSA         ------------------------------------------------------------
SP|P0C6U8|R1A_CVHSA            ------------------------------------------------------------
TR|Q6JH47|Q6JH47_CVHSA         ------------------------------------------------------------
TR|Q692E5|Q692E5_CVHSA         ------------------------------------------------------------
SP|P0C6F8|R1A_BCHK3            ------------------------------------------------------------
TR|A0A0K1Z0N1|A0A0K1Z0N1_CVHSA ------------------------------------------------------------
SP|P0C6F5|R1A_BC279            ------------------------------------------------------------
SP|P0C6T7|R1A_BCRP3            ------------------------------------------------------------
                                                                                           

QHN73794                       IEELFYSYATHSDKFTDGVCLFWNCNVDRYPANSIVCRFDTRVLSNLNLPGCDGGSLYVN 6347
SP|P0C6X7|R1AB_CVHSA           IEELFYSYATHHDKFTDGVCLFWNCNVDRYPANAIVCRFDTRVLSNLNLPGCDGGSLYVN 6324
TR|Q6UZF5|Q6UZF5_CVHSA         IEELFYSYATHHDKFTDGVCLFWNCNVDRYPANAIVCRFDTRVLSNLNLPGCDGGSLYVN 6324
TR|Q6UZF1|Q6UZF1_CVHSA         IEELFYSYATHHDKFTDGVCLFWNCNVDRYPANAIVCRFDTRVLSNLNLPGCDGGSLYVN 6324
TR|Q6JH48|Q6JH48_CVHSA         IEELFYSYATHHDKFTDGVCLFWNCNVDRYPANAIVCRFDTRVLSNLNLPGCDGGSLYVN 6324
TR|Q692E6|Q692E6_CVHSA         IEELFYSYATHHDKFTDGVCLFWNCNVDRYPANAIVCRFDTRVLSNLNLPGCDGGSLYVN 6324
TR|A0A0K1YZY7|A0A0K1YZY7_CVHSA IEELFYSYATHHDKFTDGVCLFWNCNVDRYPANAIVCRFDTRVLSNLNLPGCDGGSLYVN 6324
SP|P0C6W2|R1AB_BCHK3           IEELFYSYATHHDKFTDGVCLFWNCNVDRYPANAIVCRFDTRVLSNLNLPGCDGGSLYVN 6318
SP|P0C6W6|R1AB_BCRP3           IEELFYSYATHHDKFTDGVCLFWNCNVDRYPANAIVCRFDTRVLSNLNLPGCDGGSLYVN 6322
SP|P0C6V9|R1AB_BC279           IEELFYSYATHHDKFTDGVCLFWNCNVDRYPANAIVCRFDTRVLSNLNLPGCDGGSLYVN 6330
TR|A0A0U1WHI4|A0A0U1WHI4_CVHSA IEELFYSYATHHDKFTDGVCLFWNCNVDRYPANAIVCRFDTRVLSNLNLPGCDGGSLYVN 6319
TR|A0A0U1WHG0|A0A0U1WHG0_CVHSA IEELFYSYATHHDKFTDGVCLFWNCNVDRYPANAIVCRFDTRVLSNLNLPGCDGGSLYVN 6319
TR|A0A166ZL34|A0A166ZL34_9NIDO IEELFYSYATHHDKFTDGVCLFWNCNVDRYPANAIVCRFDTRVLSNLNLPGCDGGSLYVN 6126
TR|R9QTB2|R9QTB2_CVHSA         ------------------------------------------------------------
TR|R9QTH2|R9QTH2_CVHSA         ------------------------------------------------------------
SP|P0C6U8|R1A_CVHSA            ------------------------------------------------------------
TR|Q6JH47|Q6JH47_CVHSA         ------------------------------------------------------------
TR|Q692E5|Q692E5_CVHSA         ------------------------------------------------------------
SP|P0C6F8|R1A_BCHK3            ------------------------------------------------------------
TR|A0A0K1Z0N1|A0A0K1Z0N1_CVHSA ------------------------------------------------------------
SP|P0C6F5|R1A_BC279            ------------------------------------------------------------
SP|P0C6T7|R1A_BCRP3            ------------------------------------------------------------
                                                                                           

QHN73794                       KHAFHTPAFDKSAFVNLKQLPFFYYSDSPCESHGKQVVSDIDYVPLKSATCITRCNLGGA 6407
SP|P0C6X7|R1AB_CVHSA           KHAFHTPAFDKSAFTNLKQLPFFYYSDSPCESHGKQVVSDIDYVPLKSATCITRCNLGGA 6384
TR|Q6UZF5|Q6UZF5_CVHSA         KHAFHTPAFDKSAFTNLKQLPFFYYSDSPCESHGKQVVSDIDYVPLKSATCITRCNLGGA 6384
TR|Q6UZF1|Q6UZF1_CVHSA         KHAFHTPAFDKSAFTNLKQLPFFYYSDSPCESHGKQVVSDIDYVPLKSATCITRCNLGGA 6384
TR|Q6JH48|Q6JH48_CVHSA         KHAFHTPAFDKSAFTNLKQLPFFYYSDSPCESHGKQVVSDIDYVPLKSATCITRCNLGGA 6384
TR|Q692E6|Q692E6_CVHSA         KHAFHTPAFDKSAFTNLKQLPFFYYSDSPCESHGKQVVSDIDYVPLKSATCITRCNLGGA 6384
TR|A0A0K1YZY7|A0A0K1YZY7_CVHSA KHAFHTPAFDKSAFTNLKQLPFFYYSDSPCESHGKQVVSDIDYVPLKSATCITRCNLGGA 6384
SP|P0C6W2|R1AB_BCHK3           KHAFHTPAFDKSAFTHLKQLPFFYYSDSPCESHGKQVVSDIDYVPLKSATCITRCNLGGA 6378
SP|P0C6W6|R1AB_BCRP3           KHAFHTPAFDKSAFTNLKQLPFFYYSDSPCESHGKQVVSDIDYVPLKSATCITRCNLGGA 6382
SP|P0C6V9|R1AB_BC279           KHAFHTPAFDKSAFTYLKQLPFFYYSDSPCESHGKQVVSDIDYVPLKSATCITRCNLGGA 6390
TR|A0A0U1WHI4|A0A0U1WHI4_CVHSA KHAFHTPAFDKSAFSNLKQLPFFYYSDSPCESHGKQVVSDIDYVPLKSATCITRCNLGGA 6379
TR|A0A0U1WHG0|A0A0U1WHG0_CVHSA KHAFHTPAFDKSAFTHLKQLPFFYYSDSPCESHGKQVVSDIDYVPLKSATCITRCNLGGA 6379
TR|A0A166ZL34|A0A166ZL34_9NIDO KHAFYTPAFDKSAFTHLKQLPFFYYSDSPCESHGKQVVSDIDYVPLKSATCITRCNLGGA 6186
TR|R9QTB2|R9QTB2_CVHSA         ------------------------------------------------------------
TR|R9QTH2|R9QTH2_CVHSA         ------------------------------------------------------------
SP|P0C6U8|R1A_CVHSA            ------------------------------------------------------------
TR|Q6JH47|Q6JH47_CVHSA         ------------------------------------------------------------
TR|Q692E5|Q692E5_CVHSA         ------------------------------------------------------------
SP|P0C6F8|R1A_BCHK3            ------------------------------------------------------------
TR|A0A0K1Z0N1|A0A0K1Z0N1_CVHSA ------------------------------------------------------------
SP|P0C6F5|R1A_BC279            ------------------------------------------------------------
SP|P0C6T7|R1A_BCRP3            ------------------------------------------------------------
                                                                                           

QHN73794                       VCRHHANEYRLYLDAYNMMISAGFSLWVYKQFDTYNLWNTFTRLQSLENVAFNVVNKGHF 6467
SP|P0C6X7|R1AB_CVHSA           VCRHHANEYRQYLDAYNMMISAGFSLWIYKQFDTYNLWNTFTRLQSLENVAYNVVNKGHF 6444
TR|Q6UZF5|Q6UZF5_CVHSA         VCRHHANEYRQYLDAYNMMISAGFSLWIYKQFDTYNLWNTFTRLQSLENVAYNVVNKGHF 6444
TR|Q6UZF1|Q6UZF1_CVHSA         VCRHHANEYRQYLDAYNMMISAGFSLWIYKQFDTYNLWNTFTRLQSLENVAYNVVNKGHF 6444
TR|Q6JH48|Q6JH48_CVHSA         VCRHHANEYRQYLDAYNMMISAGFSLWIYKQFDTYNLWNTFTRLQSLENVAYNVVNKGHF 6444
TR|Q692E6|Q692E6_CVHSA         VCRHHANEYRQYLDAYNMMISAGFSLWIYKQFDTYNLWNTFTRLQSLENVAYNVVNKGHF 6444
TR|A0A0K1YZY7|A0A0K1YZY7_CVHSA VCRHHANEYRQYLDAYNMMISAGFSLWIYKQFDTYNLWNTFTRLQSLENVAYNVVNKGHF 6444
SP|P0C6W2|R1AB_BCHK3           VCRHHANEYRQYLDAYNMMISAGFSLWIYKQFDTYNLWNTFTKLQSLENVAYNVVNKGHF 6438
SP|P0C6W6|R1AB_BCRP3           VCRHHANEYRQYLDAYNMMISAGFSLWIYKQFDTYNLWNTFTRLQSLENVAYNVVNKGHF 6442
SP|P0C6V9|R1AB_BC279           VCRRHANEYRQYLDAYNMMISAGFSLWIYKQFDTYNLWNTFTRLQSLENVAYNVVNKGHF 6450
TR|A0A0U1WHI4|A0A0U1WHI4_CVHSA VCRHHANEYRQYLDAYNMMISAGFSLWIYKQFDTYNLWNTFTRLQSLENVAYNVINKGHF 6439
TR|A0A0U1WHG0|A0A0U1WHG0_CVHSA VCRHHANEYRQYLDAYNMMISAGFSLWIYKQFDTYNLWNTFTRLQSLENVAYNVINKGHF 6439
TR|A0A166ZL34|A0A166ZL34_9NIDO VCRHHANEYRQYLDAYNMMISAGFSLWIYKQFDTYNLWNTFTRLQSLENVAYNVINKGHF 6246
TR|R9QTB2|R9QTB2_CVHSA         ------------------------------------------------------------
TR|R9QTH2|R9QTH2_CVHSA         ------------------------------------------------------------
SP|P0C6U8|R1A_CVHSA            ------------------------------------------------------------
TR|Q6JH47|Q6JH47_CVHSA         ------------------------------------------------------------
TR|Q692E5|Q692E5_CVHSA         ------------------------------------------------------------
SP|P0C6F8|R1A_BCHK3            ------------------------------------------------------------
TR|A0A0K1Z0N1|A0A0K1Z0N1_CVHSA ------------------------------------------------------------
SP|P0C6F5|R1A_BC279            ------------------------------------------------------------
SP|P0C6T7|R1A_BCRP3            ------------------------------------------------------------
                                                                                           

QHN73794                       DGQQGEVPVSIINNTVYTKVDGVDVELFENKTTLPVNVAFELWAKRNIKPVPEVKILNNL 6527
SP|P0C6X7|R1AB_CVHSA           DGHAGEAPVSIINNAVYTKVDGIDVEIFENKTTLPVNVAFELWAKRNIKPVPEIKILNNL 6504
TR|Q6UZF5|Q6UZF5_CVHSA         DGHAGEAPVSIINNAVYTKVDGIDVEIFENKTTLPVNVAFELWAKRNIKPVPEIKILNNL 6504
TR|Q6UZF1|Q6UZF1_CVHSA         DGHAGEAPVSIINNAVYTKVDGIDVEIFENKTTLPVNVAFELWAKRNIKPVPEIKILNNL 6504
TR|Q6JH48|Q6JH48_CVHSA         DGHAGEAPVSIINNAVYTKVDGIDVEIFENKTTLPVNVAFELWAKRNIKPVPEIKILNNL 6504
TR|Q692E6|Q692E6_CVHSA         DGHAGEAPVSIINNAVYTKVDGIDVEIFENKTTLPVNVAFELWAKRNIKPVPEIKILNNL 6504
TR|A0A0K1YZY7|A0A0K1YZY7_CVHSA DGQAGEAPVSIINNAVYTKVDGVDVEIFENKTTLPVNVAFELWAKRNIKPVPEIKILNNL 6504
SP|P0C6W2|R1AB_BCHK3           DGQSGEAPVSIINNAVYTKVDGIDVEIFENKTTLPVNVAFELWAKRNIKPVPEIKILNNL 6498
SP|P0C6W6|R1AB_BCRP3           DGQAGETPVSIINNAVYTKVDGFDVEIFENKTTLPVNVAFELWAKRNIKSVPEIKILNNL 6502
SP|P0C6V9|R1AB_BC279           DGQIGEAPVSIINNAVYTKVDGNDVEIFENKTTLPVNVAFELWAKRNIKPVPEIKILNNL 6510
TR|A0A0U1WHI4|A0A0U1WHI4_CVHSA DGQIGEVPVSIINNAVYTKVDGVDVEIFENKTILPVNVAFELWAKRNIKPVPEIKILNNL 6499
TR|A0A0U1WHG0|A0A0U1WHG0_CVHSA DGQIGEAPVSIINNAVYTKVDGVDVEIFENKTTLPVNVAFELWAKRNIKPVPEIKILNNL 6499
TR|A0A166ZL34|A0A166ZL34_9NIDO DGQIGEAPVSIINNAVYTKVDGVDVEIFENKTTLPVNVAFELWAKRNIKPVPEIKILNNL 6306
TR|R9QTB2|R9QTB2_CVHSA         ------------------------------------------------------------
TR|R9QTH2|R9QTH2_CVHSA         ------------------------------------------------------------
SP|P0C6U8|R1A_CVHSA            ------------------------------------------------------------
TR|Q6JH47|Q6JH47_CVHSA         ------------------------------------------------------------
TR|Q692E5|Q692E5_CVHSA         ------------------------------------------------------------
SP|P0C6F8|R1A_BCHK3            ------------------------------------------------------------
TR|A0A0K1Z0N1|A0A0K1Z0N1_CVHSA ------------------------------------------------------------
SP|P0C6F5|R1A_BC279            ------------------------------------------------------------
SP|P0C6T7|R1A_BCRP3            ------------------------------------------------------------
                                                                                           

QHN73794                       GVDIAANTVIWDYKRDAPAHISTIGVCSMTDIAKKPTETICAPLTVFFDGRVDGQVDLFR 6587
SP|P0C6X7|R1AB_CVHSA           GVDIAANTVIWDYKREAPAHVSTIGVCTMTDIAKKPTESACSSLTVLFDGRVEGQVDLFR 6564
TR|Q6UZF5|Q6UZF5_CVHSA         GVDIAANTVIWDYKREAPAHVSTIGVCTMTDIAKKPTESACSSLTVLFDGRVEGQVDLFR 6564
TR|Q6UZF1|Q6UZF1_CVHSA         GVDIAANTVIWDYKREAPAHVSTIGVCTMTDIAKKPTESACSSLTVLFDGRVEGQVDLFR 6564
TR|Q6JH48|Q6JH48_CVHSA         GVDIAANTVIWDYKREAPAHVSTIGVCTMTDIAKKPTESACSSLTVLFDGRVEGQVDLFR 6564
TR|Q692E6|Q692E6_CVHSA         GVDIAANTVIWDYKREAPAHVSTIGVCTMTDIAKKPTESACSSLTVLFDGRVEGQVDLFR 6564
TR|A0A0K1YZY7|A0A0K1YZY7_CVHSA GVDIAANTVIWDYKREAPAHMSTIGVSTMTDIAKKPTESACSSLTVLFDGRVEGQVDLFR 6564
SP|P0C6W2|R1AB_BCHK3           GVDIAANNVIWDYKREAPAHVSTIGVCTMTDIAKKPTESACSSLIVLFDGRVEGQVDFFR 6558
SP|P0C6W6|R1AB_BCRP3           GVDIAANTVIWDHKREAPVHMSTIGVCTMTDIAKKPTESACSSLTVLFDGRVEGQVDLFR 6562
SP|P0C6V9|R1AB_BC279           GVDIAANTVIWDYKREAPAHVSTIGVCTMTDIAKKPTESACSSLTVLFDGRVEGQVDLFR 6570
TR|A0A0U1WHI4|A0A0U1WHI4_CVHSA GVDIAANTVIWDYKREAPAHVSTIGICTMTDIAKKPTESACSSLTVLFDGRVEGQVDLFR 6559
TR|A0A0U1WHG0|A0A0U1WHG0_CVHSA GVDIAANTVIWDYKREAPAHVSTIGICTMTDIAKKPTESTCSSLTVLFDGRVEGQVDLFR 6559
TR|A0A166ZL34|A0A166ZL34_9NIDO GVDIAANTVIWDYKREAPAHVSTIGICTMTDIAKKPTESTCSSLTVLFDGRVEGQVDLFR 6366
TR|R9QTB2|R9QTB2_CVHSA         ------------------------------------------------------------
TR|R9QTH2|R9QTH2_CVHSA         ------------------------------------------------------------
SP|P0C6U8|R1A_CVHSA            ------------------------------------------------------------
TR|Q6JH47|Q6JH47_CVHSA         ------------------------------------------------------------
TR|Q692E5|Q692E5_CVHSA         ------------------------------------------------------------
SP|P0C6F8|R1A_BCHK3            ------------------------------------------------------------
TR|A0A0K1Z0N1|A0A0K1Z0N1_CVHSA ------------------------------------------------------------
SP|P0C6F5|R1A_BC279            ------------------------------------------------------------
SP|P0C6T7|R1A_BCRP3            ------------------------------------------------------------
                                                                                           

QHN73794                       NARNGVLITEGSVKGLQPSVGPKQASLNGVTLIGEAVKTQFNYYKKVDGVVQQLPETYFT 6647
SP|P0C6X7|R1AB_CVHSA           NARNGVLITEGSVKGLTPSKGPAQASVNGVTLIGESVKTQFNYFKKVDGIIQQLPETYFT 6624
TR|Q6UZF5|Q6UZF5_CVHSA         NARNGVLITEGSVKGLTPSKGPAQASVNGVTLIGESVKTQFNYFKKVDGIIQQLPETYFT 6624
TR|Q6UZF1|Q6UZF1_CVHSA         NARNGVLITEGSVKGLTPSKGPAQASVNGVTLIGESVKTQFNYFKKVDGIIQQLPETYFT 6624
TR|Q6JH48|Q6JH48_CVHSA         NARNGVLITEGSVKGLTPSKGPAQASVNGVTLIGESVKTQFNYFKKVDGIIQQLPETYFT 6624
TR|Q692E6|Q692E6_CVHSA         NARNGVLITEGSVKGLTPSKGPAQASVNGVTLIGESVKTQFNYFKKVDGIIQQLPETYFT 6624
TR|A0A0K1YZY7|A0A0K1YZY7_CVHSA NARNGVLITEGSVKGLTPSKGPAQASVNGVTLIGESVKTQFNYFKKVDGIIQQLPETYFT 6624
SP|P0C6W2|R1AB_BCHK3           NARNGVLITEGSVKGLTPSKGPAQASVNGVTLIGESVKTQFNYFKKVDGIIQQLPETYFT 6618
SP|P0C6W6|R1AB_BCRP3           NARNGVLITEGSVKGLTPSKGPAQASVNGVTLIGESVKTQFNYFKKVDGIIQQLPETYFT 6622
SP|P0C6V9|R1AB_BC279           NARNGVLITEGSVKGLTPSKGPAQASVNGVTLIGESVKTQFNYFKKVDGIIQQLPETYFT 6630
TR|A0A0U1WHI4|A0A0U1WHI4_CVHSA NARNGVLITEGSVKGLTPSKGPVQASVNGVTLIGESVKTQFNYFKKVDGIIQQLPETYFT 6619
TR|A0A0U1WHG0|A0A0U1WHG0_CVHSA NARNGVLITEGSVKGLTPSKGPVQASVNGVTLIGESVKTQFNYFKKVDGIIQQLPETYFT 6619
TR|A0A166ZL34|A0A166ZL34_9NIDO NARNGVLITEGSVKGLTPSKGPVQASVNGVTLIGESVKTQFNYFKKVDGIIQQLPETYFT 6426
TR|R9QTB2|R9QTB2_CVHSA         ------------------------------------------------------------
TR|R9QTH2|R9QTH2_CVHSA         ------------------------------------------------------------
SP|P0C6U8|R1A_CVHSA            ------------------------------------------------------------
TR|Q6JH47|Q6JH47_CVHSA         ------------------------------------------------------------
TR|Q692E5|Q692E5_CVHSA         ------------------------------------------------------------
SP|P0C6F8|R1A_BCHK3            ------------------------------------------------------------
TR|A0A0K1Z0N1|A0A0K1Z0N1_CVHSA ------------------------------------------------------------
SP|P0C6F5|R1A_BC279            ------------------------------------------------------------
SP|P0C6T7|R1A_BCRP3            ------------------------------------------------------------
                                                                                           

QHN73794                       QSRNLQEFKPRSQMEIDFLELAMDEFIERYKLEGYAFEHIVYGDFSHSQLGGLHLLIGLA 6707
SP|P0C6X7|R1AB_CVHSA           QSRDLEDFKPRSQMETDFLELAMDEFIQRYKLEGYAFEHIVYGDFSHGQLGGLHLMIGLA 6684
TR|Q6UZF5|Q6UZF5_CVHSA         QSRDLEDFKPRSQMETDFLELAMDEFIQRYKLEGYAFEHIVYGDFSHGQLGGLHLMIGLA 6684
TR|Q6UZF1|Q6UZF1_CVHSA         QSRDLEDFKPRSQMETDFLELAMDEFIQRYKLEGYAFEHIVYGDFSHGQLGGLHLMIGLA 6684
TR|Q6JH48|Q6JH48_CVHSA         QSRDLEDFKPRSQMETDFLELAMDEFIQRYKLEGYAFEHIVYGDFSHGQLGGLHLMIGLA 6684
TR|Q692E6|Q692E6_CVHSA         QSRDLEDFKPRSQMETDFLELAMDEFIQRYKLEGYAFEHIVYGDFSHGQLGGLHLMIGLA 6684
TR|A0A0K1YZY7|A0A0K1YZY7_CVHSA QSRDLEDFKPRSQMETDFLELVMDEFIQRYKLEGYAFEHIVYGDFSHGQLGGLHLMIGLA 6684
SP|P0C6W2|R1AB_BCHK3           QSRDLEDFKPRSQMETDFLELAMDEFIQRYKLEGYAFEHIVYGDFSHGQLGGLHLMIGLA 6678
SP|P0C6W6|R1AB_BCRP3           QSRDLEDFKPRSQMETDFLELAMDEFIQRYKLEGYAFEHIVYGDFSHGQLGGLHLMIGLA 6682
SP|P0C6V9|R1AB_BC279           QSRDLEDFKPRSKMETDFLELAMDEFIQRYKLEGYAFEHIVYGDFSHGQLGGLHLMIGLA 6690
TR|A0A0U1WHI4|A0A0U1WHI4_CVHSA QSRDLEDFKPRSQMETDFLELAMDEFIQRYKLEGYAFEHIVYGDFSHGQLGGLHLMIGLA 6679
TR|A0A0U1WHG0|A0A0U1WHG0_CVHSA QSRDLEDFKPRSQMETDFLELAMDEFIQRYKLEGYAFDHIVYGDFSHGQLGGLHLMIGLA 6679
TR|A0A166ZL34|A0A166ZL34_9NIDO QSRDLEDFKPRSQMETDFLELAMDEFIQRYKLEGYAFDHIVYGDFSHGQLGGLHLMIGLA 6486
TR|R9QTB2|R9QTB2_CVHSA         ------------------------------------------------------------
TR|R9QTH2|R9QTH2_CVHSA         ------------------------------------------------------------
SP|P0C6U8|R1A_CVHSA            ------------------------------------------------------------
TR|Q6JH47|Q6JH47_CVHSA         ------------------------------------------------------------
TR|Q692E5|Q692E5_CVHSA         ------------------------------------------------------------
SP|P0C6F8|R1A_BCHK3            ------------------------------------------------------------
TR|A0A0K1Z0N1|A0A0K1Z0N1_CVHSA ------------------------------------------------------------
SP|P0C6F5|R1A_BC279            ------------------------------------------------------------
SP|P0C6T7|R1A_BCRP3            ------------------------------------------------------------
                                                                                           

QHN73794                       KRFKESPFELEDFIPMDSTVKNYFITDAQTGSSKCVCSVIDLLLDDFVEIIKSQDLSVVS 6767
SP|P0C6X7|R1AB_CVHSA           KRSQDSPLKLEDFIPMDSTVKNYFITDAQTGSSKCVCSVIDLLLDDFVEIIKSQDLSVIS 6744
TR|Q6UZF5|Q6UZF5_CVHSA         KRSQDSPLKLEDFIPMDSTVKNYFITDAQTGSSKCVCSVIDLLLDDFVEIIKSQDLSVIS 6744
TR|Q6UZF1|Q6UZF1_CVHSA         KRSQDSPLKLEDFIPMDSTVKNYFITDAQTGSSKCVCSVIDLLLDDFVEIIKSQDLSVIS 6744
TR|Q6JH48|Q6JH48_CVHSA         KRSQDSPLKLEDFIPMDSTVKNYFITDAQTGSSKCVCSVIDLLLDDFVEIIKSQDLSVIS 6744
TR|Q692E6|Q692E6_CVHSA         KRSQDSPLKLEDFIPMDSTVKNYFITDAQTGSSKCVCSVIDLLLDDFVEIIKSQDLSVIS 6744
TR|A0A0K1YZY7|A0A0K1YZY7_CVHSA KRSQDSPLKLEDFIPMDSTVKNYFITDAQTGSSKCVCSVIDLLLDDFVEIIKSQDLSVIS 6744
SP|P0C6W2|R1AB_BCHK3           KRSQDSLLKLEDFIPMDSTVKNYFITDAQTGSSKCVCSVIDLLLDDFVEIIKSQDLSVVS 6738
SP|P0C6W6|R1AB_BCRP3           KRSRDSPLKLEDFIPMDSTVKNYFITDAQTGSSKCVCSVIDLLLDDFVEIIKSQDLSVVS 6742
SP|P0C6V9|R1AB_BC279           KRSQDSPLKLEDFIPTDSTVKNYFITDAQTGSSKCVCSVIDLLLDDFVEIIKSQDLSVIS 6750
TR|A0A0U1WHI4|A0A0U1WHI4_CVHSA KRSQDSPLKLEDFIPMDSTVKNYFITDAQTGSSKCVCSVIDLLLDDFVEIIKSQDLSVVS 6739
TR|A0A0U1WHG0|A0A0U1WHG0_CVHSA KRSQDSPLKLEDFIPMDSTVKNYFITDAKTGSSKCVCSVIDLLLDDFVEIIKSQDLSVIS 6739
TR|A0A166ZL34|A0A166ZL34_9NIDO KRSQDSPLKLEDFIPMDSTVKNYFITDAQTGSSKCVCSVIDLLLDDFVEIIKSQDLSVIS 6546
TR|R9QTB2|R9QTB2_CVHSA         ------------------------------------------------------------
TR|R9QTH2|R9QTH2_CVHSA         ------------------------------------------------------------
SP|P0C6U8|R1A_CVHSA            ------------------------------------------------------------
TR|Q6JH47|Q6JH47_CVHSA         ------------------------------------------------------------
TR|Q692E5|Q692E5_CVHSA         ------------------------------------------------------------
SP|P0C6F8|R1A_BCHK3            ------------------------------------------------------------
TR|A0A0K1Z0N1|A0A0K1Z0N1_CVHSA ------------------------------------------------------------
SP|P0C6F5|R1A_BC279            ------------------------------------------------------------
SP|P0C6T7|R1A_BCRP3            ------------------------------------------------------------
                                                                                           

QHN73794                       KVVKVTIDYTEISFMLWCKDGHVETFYPKLQSSQAWQPGVAMPNLYKMQRMLLEKCDLQN 6827
SP|P0C6X7|R1AB_CVHSA           KVVKVTIDYAEISFMLWCKDGHVETFYPKLQASQAWQPGVAMPNLYKMQRMLLEKCDLQN 6804
TR|Q6UZF5|Q6UZF5_CVHSA         KVVKVTIDYAEISFMLWCKDGHVETFYPKLQASQAWQPGVAMPNLYKMQRMLLEKCDLQN 6804
TR|Q6UZF1|Q6UZF1_CVHSA         KVVKVTIDYAEISFMLWCKDGHVETFYPKLQASQAWQPGVAMPNLYKMQRMLLEKCDLQN 6804
TR|Q6JH48|Q6JH48_CVHSA         KVVKVTIDYAEISFMLWCKDGHVETFYPKLQASQAWQPGVAMPNLYKMQRMLLEKCDLQN 6804
TR|Q692E6|Q692E6_CVHSA         KVVKVTIDYAEISFMLWCKDGHVETFYPKLQASQAWQPGVAMPNLYKMQRMLLEKCDLQN 6804
TR|A0A0K1YZY7|A0A0K1YZY7_CVHSA KVVKVTIDYVEISFMLWCKDGHVETFYPKLQASQAWQPGVAMPNLYKMQRMLLEKCDLQN 6804
SP|P0C6W2|R1AB_BCHK3           KVVKVTIDYAEISFMLWCKDGHVETFYPKLQASQAWQPGVAMPNLYKMQRMLLEKCDLQN 6798
SP|P0C6W6|R1AB_BCRP3           KVVKVTIDYAEISFMLWCKDGHVETFYPKLQASQAWQPGVAMPNLYKMQRMLLEKCDLQN 6802
SP|P0C6V9|R1AB_BC279           KVVKVTIDYAEISFMLWCKDGHVETFYPKLQASQAWQPGVAMPNLYKMQRMLLEKCDLQN 6810
TR|A0A0U1WHI4|A0A0U1WHI4_CVHSA KVVKVTIDYAEISFMLWCKDGHVETFYPKLQASQAWQPGVAMPNLYKMQRMLLEKCDLQN 6799
TR|A0A0U1WHG0|A0A0U1WHG0_CVHSA KVVKVTIDYAEISFMLWCKDGYVETFYPKLQASQAWQPGVAMPNLYKMQRMLLEKCDLQN 6799
TR|A0A166ZL34|A0A166ZL34_9NIDO KVVKVTIDYAEISFMLWCKDGYVETFYPKLQASQAWQPGVAMPNLYKMQRMLLEKCDLQN 6606
TR|R9QTB2|R9QTB2_CVHSA         ------------------------------------------------------------
TR|R9QTH2|R9QTH2_CVHSA         ------------------------------------------------------------
SP|P0C6U8|R1A_CVHSA            ------------------------------------------------------------
TR|Q6JH47|Q6JH47_CVHSA         ------------------------------------------------------------
TR|Q692E5|Q692E5_CVHSA         ------------------------------------------------------------
SP|P0C6F8|R1A_BCHK3            ------------------------------------------------------------
TR|A0A0K1Z0N1|A0A0K1Z0N1_CVHSA ------------------------------------------------------------
SP|P0C6F5|R1A_BC279            ------------------------------------------------------------
SP|P0C6T7|R1A_BCRP3            ------------------------------------------------------------
                                                                                           

QHN73794                       YGDSATLPKGIMMNVAKYTQLCQYLNTLTLAVPYNMRVIHFGAGSDKGVAPGTAVLRQWL 6887
SP|P0C6X7|R1AB_CVHSA           YGENAVIPKGIMMNVAKYTQLCQYLNTLTLAVPYNMRVIHFGAGSDKGVAPGTAVLRQWL 6864
TR|Q6UZF5|Q6UZF5_CVHSA         YGENAVIPKGIMMNVAKYTQLCQYLNTLTLAVPYNMRVIHFGAGSDKGVAPGTAVLRQWL 6864
TR|Q6UZF1|Q6UZF1_CVHSA         YGENAVIPKGIMMNVAKYTQLCQYLNTLTLAVPYNMRVIHFGAGSDKGVAPGTAVLRQWL 6864
TR|Q6JH48|Q6JH48_CVHSA         YGENAVIPKGIMMNVAKYTQLCQYLNTLTLAVPYNMRVIHFGAGSDKGVAPGTAVLRQWL 6864
TR|Q692E6|Q692E6_CVHSA         YGENAVIPKGIMMNVAKYTQLCQYLNTLTLAVPYNMRVIHFGAGSDKGVAPGTAVLRQWL 6864
TR|A0A0K1YZY7|A0A0K1YZY7_CVHSA YGENAVIPKGIMMNVAKYTQLCQYLNTLTLAVPYNMRVIHFGAGSDKGVAPGTAVLRQWL 6864
SP|P0C6W2|R1AB_BCHK3           YGENAVIPKGIMMNVAKYTQLCQYLNTLTLAVPYNMRVIHFGAGSDKGVAPGTAVLRQWL 6858
SP|P0C6W6|R1AB_BCRP3           YGENAVIPKGIMMNVAKYTQLCQYLNTLTLAVPYNMRVIHFGAGSDKGVAPGTAVLRQWL 6862
SP|P0C6V9|R1AB_BC279           YGENAVIPKGIMMNVAKYTQLCQYLNTLTLAVPYNMRVIHFGAGSDKGVAPGTAVLRQWL 6870
TR|A0A0U1WHI4|A0A0U1WHI4_CVHSA YGENAVIPKGIMMNVAKYTQLCQYLNTLTLAVPYNMRVIHFGAGSDKGVAPGTAVLRQWL 6859
TR|A0A0U1WHG0|A0A0U1WHG0_CVHSA YGENAVIPKGIMMNVAKYTQLCQYLNTLTLAVPYNMRVIHFGAGSDKGVAPGTAVLRQWL 6859
TR|A0A166ZL34|A0A166ZL34_9NIDO YGENAVIPKGIMMNVAKYTQLCQYLNTLTLAVPYNMRVIHFGAGSDKGVAPGTAVLRQWL 6666
TR|R9QTB2|R9QTB2_CVHSA         ------------------------------------------------------------
TR|R9QTH2|R9QTH2_CVHSA         ------------------------------------------------------------
SP|P0C6U8|R1A_CVHSA            ------------------------------------------------------------
TR|Q6JH47|Q6JH47_CVHSA         ------------------------------------------------------------
TR|Q692E5|Q692E5_CVHSA         ------------------------------------------------------------
SP|P0C6F8|R1A_BCHK3            ------------------------------------------------------------
TR|A0A0K1Z0N1|A0A0K1Z0N1_CVHSA ------------------------------------------------------------
SP|P0C6F5|R1A_BC279            ------------------------------------------------------------
SP|P0C6T7|R1A_BCRP3            ------------------------------------------------------------
                                                                                           

QHN73794                       PTGTLLVDSDLNDFVSDADSTLIGDCATVHTANKWDLIISDMYDPKTKNVTKENDSKEGF 6947
SP|P0C6X7|R1AB_CVHSA           PTGTLLVDSDLNDFVSDADSTLIGDCATVHTANKWDLIISDMYDPRTKHVTKENDSKEGF 6924
TR|Q6UZF5|Q6UZF5_CVHSA         PTGTLLVDSDLNDFVSDADSTLIGDCATVHTANKWDLIISDMYDPRTKHVTKENDSKEGF 6924
TR|Q6UZF1|Q6UZF1_CVHSA         PTGTLLVDSDLNDFVSDADSTLIGDCATVHTANKWDLIISDMYDPRTKHVTKENDSKEGF 6924
TR|Q6JH48|Q6JH48_CVHSA         PTGTLLVDSDLNDFVSDADSTLIGDCATVHTANKWDLIISDMYDPRTKHVTKENDSKEGF 6924
TR|Q692E6|Q692E6_CVHSA         PTGTLLVDSDLNDFVSDADSTLIGDCATVHTANKWDLIISDMYDPRTKHVTKENDSKEGF 6924
TR|A0A0K1YZY7|A0A0K1YZY7_CVHSA PTGTLLVDSDLNDFVSDADSTLIGDCATVHTANKWDLIISDMYDPKTKHVTKENDSKEGF 6924
SP|P0C6W2|R1AB_BCHK3           PTGTLLVDSDLNDFVSDADSTLIGDCATVHTANKWDLIISDMYDPKTKHVLKDNDSKEGF 6918
SP|P0C6W6|R1AB_BCRP3           PTGTLLVDSDLNDFVSDADSTLIGDCATVHTANKWDLIVSDMYDPKAKHVTKENDSKEGF 6922
SP|P0C6V9|R1AB_BC279           PTGALLVDSDLNDFVSDADSTLIGDCATVHTANKWDLIISDMYDPKTKHVTKENDSKEGF 6930
TR|A0A0U1WHI4|A0A0U1WHI4_CVHSA PIGTLLVDSDLNDFVSDADSTLIGDCATVHTANKWDLIVSDMYDPKTKHVTEENDSKEGF 6919
TR|A0A0U1WHG0|A0A0U1WHG0_CVHSA PIGTLLVDSDLNDFVSDADSTLIGECATVHTANKWDLIVSDMYDPKTKHVTKENDSKEGF 6919
TR|A0A166ZL34|A0A166ZL34_9NIDO PIGTLLVDSDLNDFVSDADSTLIGECATVHTANKWDLIVSDMYDPKTKHVTKENDSKEGF 6726
TR|R9QTB2|R9QTB2_CVHSA         ------------------------------------------------------------
TR|R9QTH2|R9QTH2_CVHSA         ------------------------------------------------------------
SP|P0C6U8|R1A_CVHSA            ------------------------------------------------------------
TR|Q6JH47|Q6JH47_CVHSA         ------------------------------------------------------------
TR|Q692E5|Q692E5_CVHSA         ------------------------------------------------------------
SP|P0C6F8|R1A_BCHK3            ------------------------------------------------------------
TR|A0A0K1Z0N1|A0A0K1Z0N1_CVHSA ------------------------------------------------------------
SP|P0C6F5|R1A_BC279            ------------------------------------------------------------
SP|P0C6T7|R1A_BCRP3            ------------------------------------------------------------
                                                                                           

QHN73794                       FTYICGFIQQKLALGGSVAIKITEHSWNADLYKLMGHFAWWTAFVTNVNASSSEAFLIGC 7007
SP|P0C6X7|R1AB_CVHSA           FTYLCGFIKQKLALGGSIAVKITEHSWNADLYKLMGHFSWWTAFVTNVNASSSEAFLIGA 6984
TR|Q6UZF5|Q6UZF5_CVHSA         FTYLCGFIKQKLALGGSIAVKITEHSWNADLYKLMGHFSWWTAFVTNVNASSSEAFLIGA 6984
TR|Q6UZF1|Q6UZF1_CVHSA         FTYLCGFIKQKLALGGSIAVKITEHSWNADLYKLMGHFSWWTAFVTNVNASSSEAFLIGA 6984
TR|Q6JH48|Q6JH48_CVHSA         FTYLCGFIKQKLALGGSIAVKITEHSWNADLYKLMGHFSWWTAFVTNVNASSSEAFLIGA 6984
TR|Q692E6|Q692E6_CVHSA         FTYLCGFIKQKLALGGSIAVKITEHSWNADLYKLMGHFSWWTAFVTNVNASSSEAFLIGA 6984
TR|A0A0K1YZY7|A0A0K1YZY7_CVHSA FTYLCGFIKQKLALGGSAAVKITEHSWNADLYKLMGHFSWWTAFVTNVNASSSEAFLIGV 6984
SP|P0C6W2|R1AB_BCHK3           FTYLCGFIKQKLALGGSVAVKITEHSWNADLYKLMGHFSWWTAFVTNVNASSSEAFLIGV 6978
SP|P0C6W6|R1AB_BCRP3           FTYLCGFIKQKLALGGSVAVKITEHSWNADLYKLMGHFSWWTAFVTNVNASSSEAFLIGV 6982
SP|P0C6V9|R1AB_BC279           FTYLCGFIKQKLALGGSVAVKITEHSWNADLYKLMGHFSWWTAFVTNVNASSSEAFLIGV 6990
TR|A0A0U1WHI4|A0A0U1WHI4_CVHSA FTYLCGFIKQKLALGGSVAVKITEHSWNADLYKLMGYFSWWTAFVTNVNASSSEAFLIGV 6979
TR|A0A0U1WHG0|A0A0U1WHG0_CVHSA FTYLCGFIKQKLALGGSVAVKITEHSWNADLYKLMGHFSWWTAFVTNVNASSSEAFLIGV 6979
TR|A0A166ZL34|A0A166ZL34_9NIDO FTYLCGFIKQKLALGGSVAVKITEHSWNADLYKLMGHFSWWTAFVTNVNASSSEAFLIGV 6786
TR|R9QTB2|R9QTB2_CVHSA         ------------------------------------------------------------
TR|R9QTH2|R9QTH2_CVHSA         ------------------------------------------------------------
SP|P0C6U8|R1A_CVHSA            ------------------------------------------------------------
TR|Q6JH47|Q6JH47_CVHSA         ------------------------------------------------------------
TR|Q692E5|Q692E5_CVHSA         ------------------------------------------------------------
SP|P0C6F8|R1A_BCHK3            ------------------------------------------------------------
TR|A0A0K1Z0N1|A0A0K1Z0N1_CVHSA ------------------------------------------------------------
SP|P0C6F5|R1A_BC279            ------------------------------------------------------------
SP|P0C6T7|R1A_BCRP3            ------------------------------------------------------------
                                                                                           

QHN73794                       NYLGKPREQIDGYVMHANYIFWRNTNPIQLSSYSLFDMSKFPLKLRGTAVMSLKEGQIND 7067
SP|P0C6X7|R1AB_CVHSA           NYLGKPKEQIDGYTMHANYIFWRNTNPIQLSSYSLFDMSKFPLKLRGTAVMSLKENQIND 7044
TR|Q6UZF5|Q6UZF5_CVHSA         NYLGKPKEQIDGYTMHANYIFWRNTNPIQLSSYSLFDMSKFPLKLRGTAVMSLKENQIND 7044
TR|Q6UZF1|Q6UZF1_CVHSA         NYLGKPKEQIDGYTMHANYIFWRNTNPIQLSSYSLFDMSKFPLKLRGTAVMSLKENQIND 7044
TR|Q6JH48|Q6JH48_CVHSA         NYLGKPKEQIDGYTMHANYIFWRNTNPIQLSSYSLFDMSKFPLKLRGTAVMSLKENQIND 7044
TR|Q692E6|Q692E6_CVHSA         NYLGKPKEQIDGYTMHANYIFWRNTNPIQLSSYSLFDMSKFPLKLRGTAVMSLKENQIND 7044
TR|A0A0K1YZY7|A0A0K1YZY7_CVHSA NYLGKPKEQIDGYTMHANYIFWRNTNPIQLSSYSLFDMSKFPLKLRGTAVMFLKENQIND 7044
SP|P0C6W2|R1AB_BCHK3           NYLGKPKEQIDGYTMHANYIFWRNTNPIQLSSYSLFDMSKFPLKLRGTAVMSLKENQIND 7038
SP|P0C6W6|R1AB_BCRP3           NYLGKPKEQIDGYTMHANYIFWRNTNPIQLSSYSLFDMSKFPLKLRGTAVMSLKENQIND 7042
SP|P0C6V9|R1AB_BC279           NYLGKLREQIDGYTMHANYIFWRNTNPIQLSSYSLFDMSKFPLKLRGTAVMSLKENQIND 7050
TR|A0A0U1WHI4|A0A0U1WHI4_CVHSA NYLGKPKEQIDGYTMHANYVFWRNTNPIQLSSYSLFDMSKFPLKLRGTAVMSLKENQIND 7039
TR|A0A0U1WHG0|A0A0U1WHG0_CVHSA NYLGKPKEQIDGYTMHANYIFWRNTNPIQLSSYSLFDMSKFPLKLRGTAVMSLKENQIND 7039
TR|A0A166ZL34|A0A166ZL34_9NIDO NYLGKPKEQIDGYTMHANYIFWRNTNPIQLSSYSLFDMSKFPLKLRGTAVMSLKENQIND 6846
TR|R9QTB2|R9QTB2_CVHSA         ------------------------------------------------------------
TR|R9QTH2|R9QTH2_CVHSA         ------------------------------------------------------------
SP|P0C6U8|R1A_CVHSA            ------------------------------------------------------------
TR|Q6JH47|Q6JH47_CVHSA         ------------------------------------------------------------
TR|Q692E5|Q692E5_CVHSA         ------------------------------------------------------------
SP|P0C6F8|R1A_BCHK3            ------------------------------------------------------------
TR|A0A0K1Z0N1|A0A0K1Z0N1_CVHSA ------------------------------------------------------------
SP|P0C6F5|R1A_BC279            ------------------------------------------------------------
SP|P0C6T7|R1A_BCRP3            ------------------------------------------------------------
                                                                                           

QHN73794                       MILSLLSKGRLIIRENNRVVISSDVLVNN 7096
SP|P0C6X7|R1AB_CVHSA           MIYSLLEKGRLIIRENNRVVVSSDILVNN 7073
TR|Q6UZF5|Q6UZF5_CVHSA         MIYSLLEKGRLIIRENNRVVVSSDILVNN 7073
TR|Q6UZF1|Q6UZF1_CVHSA         MIYSLLEKGRLIIRENNRVVVSSDILVNN 7073
TR|Q6JH48|Q6JH48_CVHSA         MIYSLLEKGRLIIRENNRVVVSSDILVNN 7073
TR|Q692E6|Q692E6_CVHSA         MIYSLLEKGRLIIRENNRVVVSSDILVNN 7073
TR|A0A0K1YZY7|A0A0K1YZY7_CVHSA MIYSLLEKGRLIIRENNTVVVSSDVLVNH 7073
SP|P0C6W2|R1AB_BCHK3           MIYSLLEKGRLIIRENNRVVVSSDILVNN 7067
SP|P0C6W6|R1AB_BCRP3           MIYSLLEKGRLIIRENNRVVVSSDILVNN 7071
SP|P0C6V9|R1AB_BC279           MIYSLLENGRLIIRENNRVVVSSDILVNN 7079
TR|A0A0U1WHI4|A0A0U1WHI4_CVHSA MIYSLLEKGRLIIRENNTVVVSSDVLVNH 7068
TR|A0A0U1WHG0|A0A0U1WHG0_CVHSA MIYSLLEKGRLIVRENNRVIVSSDVLVNN 7068
TR|A0A166ZL34|A0A166ZL34_9NIDO MIYSLLEKGRLIVRENNRVIVSSDVLVNN 6875
TR|R9QTB2|R9QTB2_CVHSA         -----------------------------
TR|R9QTH2|R9QTH2_CVHSA         -----------------------------
SP|P0C6U8|R1A_CVHSA            -----------------------------
TR|Q6JH47|Q6JH47_CVHSA         -----------------------------
TR|Q692E5|Q692E5_CVHSA         -----------------------------
SP|P0C6F8|R1A_BCHK3            -----------------------------
TR|A0A0K1Z0N1|A0A0K1Z0N1_CVHSA -----------------------------
SP|P0C6F5|R1A_BC279            -----------------------------
SP|P0C6T7|R1A_BCRP3            -----------------------------
                                                            

ALIGNMENT LEGEND:

- First sequence is the target SARS-CoV-2 protein

- For each aligned sequence, expanded UniProt identifier includes three components separated by "|"

  1. SP/TR: sequence source is SwissProt (SP) or TrEMBL (TR)
  2. UniProt entry ID (e.g., P0C6X7)
  3. Mnemonic identifier of UniProKB entry (e.g., R1AB_CVHSA) that includes protein short name and  
     and abbreviated organism name separated by "_"
     
  Organism abbreviations:
  BCRP3: Bat coronavirus, BtCoV/Rp3
  CVHSA: Human SARS-CoV
  BCHK3: Bat coronavirus, BtCoV/HKU3
  BC279: Bat coronavirus, BtCoV/279
  9NIDO: Bat coronavirus, JTMC15
